# Supplementary material for: Pressure accelerates the circadian clock of cyanobacteria
Source: Sci Rep. 2019 Aug 27;9:12395. doi: 10.1038/s41598-019-48693-1 (PMC6712028; doi:10.1038/s41598-019-48693-1)
Supplement: Supplementary file 2 — Supplementary Dataset [file 41598_2019_48693_MOESM2_ESM.xlsx]

## Sheet: Fluorescence data1
Time/h	Intensity	Pressure/bar
0	1044.94	1
0.25	1041.96	1
0.5	1039.02	1
0.75	1037.07	1
1	1029.74	1
1.25	1027.33	1
1.5	1026.09	1
1.75	1026.49	1
2	1027.15	1
2.25	1030.94	1
2.5	1031.69	1
2.75	1031.16	1
3	1029.95	1
3.25	1032.06	1
3.5	1031.28	1
3.75	1028.51	1
4	1030.45	1
4.25	1029.88	1
4.5	1032.82	1
4.75	1025.78	1
5	1027.18	1
5.25	1029.68	1
5.5	1031.29	1
5.75	1026.87	1
6	1029.25	1
6.25	1028.15	1
6.5	1026.6	1
6.75	1027.66	1
7	1024.16	1
7.25	1028.07	1
7.5	1027.44	1
7.75	1022.33	1
8	1023.77	1
8.25	1026.29	1
8.5	1027.29	1
8.75	1020.31	1
9	1025.72	1
9.25	1020.37	1
9.5	1015.61	1
9.75	1014.53	1
10	1012.83	1
10.25	1003.98	1
10.5	1002.6	1
10.75	1006.34	1
11	1003.7	1
11.25	1004.68	1
11.5	1006.16	1
11.75	1004.64	1
12	1005.97	1
12.25	1006.46	1
12.5	1002.88	1
12.75	1003.13	1
13	1004.01	1
13.25	999.747	1
13.5	1002.85	1
13.75	999.051	1
14	999.416	1
14.25	998.246	1
14.5	998.121	1
14.75	997.813	1
15	994.45	1
15.25	990.147	1
15.5	995.142	1
15.75	993.952	1
16	994.939	1
16.25	989.307	1
16.5	989.646	1
16.75	987.342	1
17	990.376	1
17.25	981.443	1
17.5	982.121	1
17.75	982.175	1
18	985.273	1
18.25	982.252	1
18.5	979.678	1
18.75	981.722	1
19	981.976	1
19.25	986.107	1
19.5	979.785	1
19.75	983.469	1
20	980.371	1
20.25	984.932	1
20.5	976.662	1
20.75	984.821	1
21	981.604	1
21.25	984.614	1
21.5	988.24	1
21.75	981.362	1
22	987.316	1
22.25	982.096	1
22.5	985.897	1
22.75	987.54	1
23	978.406	1
23.25	986.836	1
23.5	987.196	1
23.75	987.016	1
24	987.227	1
24.25	987.745	1
24.5	989.636	1
24.75	991.421	1
25	988.492	1
25.25	992.079	1
25.5	996.903	1
25.75	995.636	1
26	993.812	1
26.25	993.533	1
26.5	996.289	1
26.75	994.353	1
27	997.647	1
27.25	995.547	1
27.5	998.29	1
27.75	1002	1
28	1000.4	1
28.25	1006.76	1
28.5	999.73	1
28.75	1003.34	1
29	1002.88	1
29.25	1003.89	1
29.5	1008.72	1
29.75	1010.54	1
30	1011.8	1
30.25	1013.43	1
30.5	1010.01	1
30.75	1013.27	1
31	1019.09	1
31.25	1017.61	1
31.5	1019.4	1
31.75	1017.04	1
32	1019.25	1
32.25	1018.04	1
32.5	1018.88	1
32.75	1021.3	1
33	1021.75	1
33.25	1021.38	1
33.5	1020.64	1
33.75	1024.8	1
34	1025.54	1
34.25	1019.47	1
34.5	1019.4	1
34.75	1022.91	1
35	1020.99	1
35.25	1024.59	1
35.5	1023.31	1
35.75	1021.38	1
36	1018.36	1
36.25	1022.33	1
36.5	1019.94	1
36.75	1020.76	1
37	1019.32	1
37.25	1019.28	1
37.5	1019.07	1
37.75	1019.39	1
38	1017.24	1
38.25	1014.21	1
38.5	1014.32	1
38.75	1013.76	1
39	1014.47	1
39.25	1014.96	1
39.5	1010.18	1
39.75	1007.09	1
40	1008.81	1
40.25	1005.37	1
40.5	1009.81	1
40.75	1009.04	1
41	1006.64	1
41.25	1007.28	1
41.5	1008.13	1
41.75	1010.18	1
42	1010.79	1
42.25	1004.47	1
42.5	1007.75	1
42.75	1005.41	1
43	1008.06	1
43.25	1008.41	1
43.5	1008.18	1
43.75	1011.19	1
44	1013.21	1
44.25	1009	1
44.5	1012.01	1
44.75	1009.79	1
45	1011.05	1
45.25	1014.48	1
45.5	1013.73	1
45.75	1013.75	1
46	1014.3	1
46.25	1014.67	1
46.5	1016.36	1
46.75	1014.82	1
47	1020.34	1
47.25	1020.61	1
47.5	1020	1
47.75	1021.38	1
48	1021.02	1
48.25	1019.64	1
48.5	1031.54	1
48.75	1027.82	1
49	1026.68	1
49.25	1025.06	1
49.5	1033.4	1
49.75	1031.86	1
50	1030.51	1
50.25	1030.97	1
50.5	1034.79	1
50.75	1033.18	1
51	1035.35	1
51.25	1038.21	1
51.5	1035.12	1
51.75	1039.1	1
52	1036.91	1
52.25	1037.67	1
52.5	1040.09	1
52.75	1046.01	1
53	1043.82	1
53.25	1045.41	1
53.5	1041.39	1
53.75	1044.2	1
54	1046.01	1
54.25	1046.27	1
54.5	1046.05	1
54.75	1044.44	1
55	1049.74	1
55.25	1049.09	1
55.5	1044.65	1
55.75	1045.51	1
56	1046.71	1
56.25	1047.44	1
56.5	1043.15	1
56.75	1048.54	1
57	1046.68	1
57.25	1042.58	1
57.5	1048.8	1
57.75	1044.48	1
58	1044.03	1
58.25	1044.15	1
58.5	1045.28	1
58.75	1044.19	1
59	1043.06	1
59.25	1041.84	1
59.5	1039.09	1
59.75	1035.34	1
60	1037.97	1
60.25	1033.36	1
60.5	1032.31	1
60.75	1029.77	1
61	1026.99	1
61.25	1028.4	1
61.5	1029.53	1
61.75	1024.36	1
62	1030.63	1
62.25	1026.2	1
62.5	1022.2	1
62.75	1024.13	1
63	1025.12	1
63.25	1024.71	1
63.5	1025.04	1
63.75	1023.72	1
64	1023.68	1
64.25	1027.44	1
64.5	1025.64	1
64.75	1023.11	1
65	1027.77	1
65.25	1026.87	1
65.5	1030.57	1
65.75	1026.91	1
66	1028.98	1
66.25	1031.07	1
66.5	1028.23	1
66.75	1026.97	1
67	1030.8	1
67.25	1031.82	1
67.5	1027.46	1
67.75	1030.07	1
68	1032.77	1
68.25	1033.44	1
68.5	1031.09	1
68.75	1032.43	1
69	1034.69	1
69.25	1038.5	1
69.5	1036.28	1
69.75	1037.96	1
70	1037.35	1
70.25	1037.8	1
70.5	1039.8	1
70.75	1042.55	1
71	1042.43	1
71.25	1046.51	1
71.5	1044.34	1
71.75	1042.67	1
72	1045.82	1
72.25	1045.75	1
72.5	1047.34	1
72.75	1049.19	1
73	1050.57	1
73.25	1050.39	1
73.5	1053.74	1
73.75	1052.32	1
74	1054.28	1
74.25	1050.1	1
74.5	1056.7	1
74.75	1056.87	1
75	1056	1
75.25	1054.08	1
75.5	1055.59	1
75.75	1055.63	1
76	1058.09	1
76.25	1056.81	1
76.5	1058.57	1
76.75	1061.98	1
77	1063.66	1
77.25	1057.96	1
77.5	1060.56	1
77.75	1056.42	1
78	1058.52	1
78.25	1057.5	1
78.5	1058.13	1
78.75	1061.75	1
79	1056.42	1
79.25	1056.51	1
79.5	1056.38	1
79.75	1054.33	1
80	1056.07	1
80.25	1054.27	1
80.5	1052.16	1
80.75	1043.17	200
81	1036.71	200
81.25	1039.01	200
81.5	1028.79	200
81.75	1029.48	200
82	1030.32	200
82.25	1029.12	200
82.5	1025.12	200
82.75	1026.45	200
83	1026.79	200
83.25	1026.84	200
83.5	1027.69	200
83.75	1024.38	200
84	1025.03	200
84.25	1022.53	200
84.5	1023.51	200
84.75	1023.97	200
85	1024.13	200
85.25	1027.8	200
85.5	1025.13	200
85.75	1027.35	200
86	1024.44	200
86.25	1025.13	200
86.5	1032.08	200
86.75	1025.24	200
87	1028.73	200
87.25	1028.9	200
87.5	1029.98	200
87.75	1033.4	200
88	1033.33	200
88.25	1037.73	200
88.5	1034.63	200
88.75	1038.5	200
89	1039.94	200
89.25	1038.44	200
89.5	1036.56	200
89.75	1039.06	200
90	1040.47	200
90.25	1044.18	200
90.5	1042.09	200
90.75	1045.55	200
91	1047.7	200
91.25	1045.43	200
91.5	1048.05	200
91.75	1049.42	200
92	1048.28	200
92.25	1049.8	200
92.5	1052.07	200
92.75	1051.88	200
93	1051.37	200
93.25	1051.26	200
93.5	1046.01	200
93.75	1052.17	200
94	1050.33	200
94.25	1054.47	200
94.5	1047.57	200
94.75	1049.36	200
95	1046.89	200
95.25	1050.81	200
95.5	1047.9	200
95.75	1047.03	200
96	1045.62	200
96.25	1044.89	200
96.5	1046.11	200
96.75	1047.4	200
97	1046.34	200
97.25	1041.92	200
97.5	1044.47	200
97.75	1040.62	200
98	1042.84	200
98.25	1043.9	200
98.5	1037.51	200
98.75	1038.27	200
99	1041.64	200
99.25	1043.74	200
99.5	1043.5	200
99.75	1045.19	200
100	1042.61	200
100.25	1046.74	200
100.5	1050.6	200
100.75	1046.22	200
101	1049.5	200
101.25	1049.93	200
101.5	1044.76	200
101.75	1049.92	200
102	1048.41	200
102.25	1050.21	200
102.5	1054.15	200
102.75	1058.17	200
103	1054.57	200
103.25	1057.59	200
103.5	1054.81	200
103.75	1059.46	200
104	1063.91	200
104.25	1064.82	200
104.5	1057.51	200
104.75	1062.28	200
105	1065.78	200
105.25	1064.82	200
105.5	1064.48	200
105.75	1066.99	200
106	1065.7	200
106.25	1065.68	200
106.5	1064.23	200
106.75	1065.69	200
107	1064.47	200
107.25	1068.32	200
107.5	1065.87	200
107.75	1067.51	200
108	1065.26	200
108.25	1066.02	200
108.5	1065.58	200
108.75	1068.36	200
109	1064.23	200
109.25	1064.93	200
109.5	1068.94	200
109.75	1057.7	200
110	1065.9	200
110.25	1060.21	200
110.5	1059.3	200
110.75	1057.89	200
111	1058.14	200
111.25	1055.41	200
111.5	1055.81	200
111.75	1056.61	200
112	1058.27	200
112.25	1057.06	200
112.5	1055.83	200
112.75	1057.59	200
113	1054.41	200
113.25	1058.13	200
113.5	1054.77	200
113.75	1056.57	200
114	1057.82	200
114.25	1067.27	200
114.5	1055.12	200
114.75	1058.49	200
115	1057.57	200
115.25	1060.38	200
115.5	1060.58	200
115.75	1065.89	200
116	1062.16	200
116.25	1063.62	200
116.5	1065.04	200
116.75	1066.53	200
117	1068.28	200
117.25	1065.59	200
117.5	1073.21	200
117.75	1067.28	200
118	1068.14	200
118.25	1073.07	200
118.5	1072.46	200
118.75	1071.96	200
119	1070.78	200
119.25	1074	200
119.5	1079.24	200
119.75	1077.44	200
120	1080.06	200
120.25	1078.71	200
120.5	1077.29	200
120.75	1077.57	200
121	1074.87	200
121.25	1076.74	200
121.5	1078.29	200
121.75	1076.45	200
122	1077.35	200
122.25	1074.46	200
122.5	1072.73	200
122.75	1074.53	200
123	1072.57	200
123.25	1068.74	200
123.5	1072.65	200
123.75	1074.55	200
124	1070.36	200
124.25	1069.2	200
124.5	1069.04	200
124.75	1063.38	200
125	1069.24	200
125.25	1068.32	200
125.5	1067.62	200
125.75	1067.11	200
126	1070.49	200
126.25	1065.1	200
126.5	1065.03	200
126.75	1067.08	200
127	1064.59	200
127.25	1064.85	200
127.5	1067.26	200
127.75	1069.24	200
128	1069.56	200
128.25	1069.49	200
128.5	1065.49	200
128.75	1068.64	200
129	1070.88	200
129.25	1074.05	200
129.5	1069.28	200
129.75	1074.54	200
130	1069.7	200
130.25	1074.33	200
130.5	1071.72	200
130.75	1078.12	200
131	1073.76	200
131.25	1077.65	200
131.5	1076.29	200
131.75	1076.76	200
132	1076.45	200
132.25	1079.82	200
132.5	1081.93	200
132.75	1079.94	200
133	1083.24	200
133.25	1083.41	200
133.5	1084.13	200
133.75	1083.33	200
134	1084.36	200
134.25	1080.82	200
134.5	1079.33	200
134.75	1084.74	200
135	1083.75	200
135.25	1084.54	200
135.5	1087.12	200
135.75	1084.46	200
136	1086.47	200
136.25	1081.93	200
136.5	1086.6	200
136.75	1085.31	200
137	1080.05	200
137.25	1080.3	200
137.5	1082.04	200
137.75	1079.48	200
138	1085.6	200
138.25	1077.06	200
138.5	1080.03	200
138.75	1078.41	200
139	1079.36	200
139.25	1078.69	200
139.5	1080.41	200
139.75	1077.94	200
140	1078.36	200
140.25	1078.96	200
140.5	1072.83	200
140.75	1077.21	200
141	1078.24	200
141.25	1075.31	200
141.5	1079.94	100
141.75	1077.71	100
142	1077.28	100
142.25	1074.52	100
142.5	1073.38	100
142.75	1071.49	100
143	1072.61	100
143.25	1073.97	100
143.5	1072.07	100
143.75	1074.9	100
144	1070.59	100
144.25	1071.5	100
144.5	1073.82	100
144.75	1072.26	100
145	1075.03	100
145.25	1074.13	100
145.5	1075.78	100
145.75	1076.93	100
146	1075.85	100
146.25	1079.09	100
146.5	1079.45	100
146.75	1079.44	100
147	1082.29	100
147.25	1085.32	100
147.5	1081.82	100
147.75	1082.97	100
148	1081.58	100
148.25	1086.33	100
148.5	1085.13	100
148.75	1082.68	100
149	1086.71	100
149.25	1082.25	100
149.5	1084.18	100
149.75	1082.12	100
150	1084.35	100
150.25	1085.93	100
150.5	1084.12	100
150.75	1079.64	100
151	1083.94	100
151.25	1085.32	100
151.5	1084.66	100
151.75	1080.82	100
152	1081.91	100
152.25	1080.43	100
152.5	1081.41	100
152.75	1076.68	100
153	1082.38	100
153.25	1079.71	100
153.5	1077.83	100
153.75	1078.43	100
154	1072.62	100
154.25	1076.71	100
154.5	1073.8	100
154.75	1072.13	100
155	1071.23	100
155.25	1071.93	100
155.5	1072.18	100
155.75	1066.76	100
156	1069.63	100
156.25	1071.63	100
156.5	1070.43	100
156.75	1069.44	100
157	1064.88	100
157.25	1069.57	100
157.5	1070.39	100
157.75	1065.32	100
158	1068.29	100
158.25	1067.85	100
158.5	1069.86	100
158.75	1070.76	100
159	1069.92	100
159.25	1069.91	100
159.5	1067	100
159.75	1071.51	100
160	1072.73	100
160.25	1070.26	100
160.5	1068.88	100
160.75	1073.28	100
161	1072.1	100
161.25	1073.32	100
161.5	1073.74	100
161.75	1076.74	100
162	1078.98	100
162.25	1079.54	100
162.5	1076.88	100
162.75	1075.73	100
163	1080.17	100
163.25	1080.15	100
163.5	1083.05	100
163.75	1084.01	100
164	1083.31	100
164.25	1086.17	100
164.5	1084.26	100
164.75	1086.09	100
165	1086.55	100
165.25	1087.15	100
165.5	1082.86	100
165.75	1090.44	100
166	1082.44	100
166.25	1087.06	100
166.5	1086.93	100
166.75	1085.63	100
167	1085.01	100
167.25	1084.28	100
167.5	1084.2	100
167.75	1083.66	100
168	1083.58	100
168.25	1085.02	100
168.5	1082.14	100
168.75	1081.13	100
169	1082.26	100
169.25	1078.12	100
169.5	1079.75	100
169.75	1076.3	100
170	1072.39	100
170.25	1075.75	100
170.5	1076.74	100
170.75	1074.45	100
171	1069.79	100
171.25	1071.37	100
171.5	1074.33	100
171.75	1076.24	100
172	1068.65	100
172.25	1072.91	100
172.5	1067.97	100
172.75	1069.76	100
173	1071.79	100
173.25	1072.22	100
173.5	1069.32	100
173.75	1066.91	100
174	1072.22	100
174.25	1068.85	100
174.5	1068.62	100
174.75	1072.85	100
175	1075.56	100
175.25	1070.59	100
175.5	1071.29	100
175.75	1070.29	100
176	1071.82	100
176.25	1069.71	100
176.5	1074.66	100
176.75	1072.68	100
177	1074.76	100
177.25	1072.73	100
177.5	1074.16	100
177.75	1076.69	100
178	1077.97	100
178.25	1074.15	100
178.5	1080.89	100
178.75	1077.92	100
179	1076.84	100
179.25	1077.81	100
179.5	1085.26	100
179.75	1083.08	100
180	1082.35	100
180.25	1082.45	100
180.5	1083.75	100
180.75	1084.51	100
181	1083.18	100
181.25	1086.49	100
181.5	1085	100
181.75	1086.99	100
182	1086.6	100
182.25	1087.01	100
182.5	1089.96	100
182.75	1090.35	100
183	1084.5	100
183.25	1089.55	100
183.5	1081.75	100
183.75	1085.89	100
184	1088.71	100
184.25	1082.76	100
184.5	1082.34	100
184.75	1087.43	100
185	1080.66	100
185.25	1079.3	100
185.5	1081.13	100
185.75	1077.89	100
186	1079.52	100
186.25	1073.7	100
186.5	1073.53	100
186.75	1073.64	100
187	1075.23	100
187.25	1074.28	100
187.5	1073.59	100
187.75	1075.65	100
188	1074.6	100
188.25	1072.21	100
188.5	1071.02	100
188.75	1069.59	100
189	1069.82	100
189.25	1074.87	100
189.5	1070.42	100
189.75	1073.98	100
190	1070.81	100
190.25	1072.68	100
190.5	1067.47	100
190.75	1071.63	100
191	1070.36	100
191.25	1073.2	100
191.5	1070.49	100
191.75	1072.06	100
192	1070.82	100
192.25	1069.65	100
192.5	1064.51	100
192.75	1071.98	100
193	1072.01	100
193.25	1073.3	100
193.5	1071.08	100
193.75	1074.07	100
194	1073.92	100
194.25	1072.86	100
194.5	1074.49	100
194.75	1076.57	100
195	1076.31	100
195.25	1076.22	100
195.5	1076.73	100
195.75	1075.28	100
196	1078.19	100
196.25	1075.86	100
196.5	1081.27	100
196.75	1080.11	100
197	1083.49	100
197.25	1080.74	100
197.5	1083.66	100
197.75	1083.3	100
198	1085.97	100
198.25	1083.05	100
198.5	1085.87	100
198.75	1082.96	100
199	1083.51	100
199.25	1086.35	100
199.5	1084.78	100
199.75	1083.57	100
200	1083.66	100
200.25	1083.6	100
200.5	1078.71	100
200.75	1081.96	100
201	1084.36	100
201.25	1081.27	100
201.5	1084.73	100
201.75	1080.97	100
202	1081.38	100
202.25	1079.01	100
202.5	1078.92	100
202.75	1076.49	100
203	1079.13	1
203.25	1083.4	1
203.5	1082.19	1
203.75	1085.2	1
204	1090.23	1
204.25	1087.4	1
204.5	1091.41	1
204.75	1092.31	1
205	1092.78	1
205.25	1090.96	1
205.5	1092.46	1
205.75	1089.47	1
206	1088.07	1
206.25	1090.98	1
206.5	1090.51	1
206.75	1087.63	1
207	1091.14	1
207.25	1088.15	1
207.5	1089.42	1
207.75	1089.91	1
208	1090.1	1
208.25	1091.18	1
208.5	1091.7	1
208.75	1091.56	1
209	1088.51	1
209.25	1088.94	1
209.5	1092.69	1
209.75	1086.47	1
210	1089.4	1
210.25	1090.61	1
210.5	1090.63	1
210.75	1092.87	1
211	1090.78	1
211.25	1092.79	1
211.5	1092.14	1
211.75	1093.07	1
212	1095.58	1
212.25	1092.5	1
212.5	1096.47	1
212.75	1096.43	1
213	1090.92	1
213.25	1096.95	1
213.5	1094.5	1
213.75	1097.56	1
214	1098.4	1
214.25	1097.46	1
214.5	1098.27	1
214.75	1103.79	1
215	1101.04	1
215.25	1101.24	1
215.5	1097.52	1
215.75	1100.69	1
216	1103.66	1
216.25	1100.24	1
216.5	1104.96	1
216.75	1106.18	1
217	1102.35	1
217.25	1103.35	1
217.5	1106.44	1
217.75	1104.78	1
218	1102.62	1
218.25	1106.58	1
218.5	1105.76	1
218.75	1105.57	1
219	1105.04	1
219.25	1100.74	1
219.5	1107.64	1
219.75	1103	1
220	1107.22	1
220.25	1107.05	1
220.5	1104.77	1
220.75	1103.38	1
221	1107.06	1
221.25	1103.64	1
221.5	1098.4	1
221.75	1100.87	1
222	1095.15	1
222.25	1098.74	1
222.5	1097.82	1
222.75	1100.58	1
223	1097.43	1
223.25	1094.16	1
223.5	1094.98	1
223.75	1092.92	1
224	1092.28	1
224.25	1091.25	1
224.5	1091.43	1
224.75	1092.43	1
225	1090.54	1
225.25	1085.9	1
225.5	1089.31	1
225.75	1087.23	1
226	1087.78	1
226.25	1089.76	1
226.5	1085.71	1
226.75	1087.33	1
227	1088.48	1
227.25	1086.41	1
227.5	1086.65	1
227.75	1087.51	1
228	1086.32	1
228.25	1089.64	1
228.5	1089.19	1
228.75	1087.93	1
229	1087.38	1
229.25	1087.65	1
229.5	1090.14	1
229.75	1089.83	1
230	1091.16	1
230.25	1088.69	1
230.5	1088.78	1
230.75	1089.89	1
231	1088.86	1
231.25	1091.1	1
231.5	1092.11	1
231.75	1092.69	1
232	1092.07	1
232.25	1091.65	1
232.5	1094.5	1
232.75	1094.65	1
233	1094	1
233.25	1095.7	1
233.5	1097.56	1
233.75	1096.82	1
234	1095.13	1
234.25	1097.12	1
234.5	1097.83	1
234.75	1097.68	1
235	1101.55	1
235.25	1099.59	1
235.5	1104.21	1
235.75	1101.33	1
236	1100.38	1
236.25	1101.99	1
236.5	1101.63	1
236.75	1101.46	1
237	1101.28	1
237.25	1098.51	1
237.5	1101.96	1
237.75	1102.68	1
238	1101.68	1
238.25	1102.32	1
238.5	1101.68	1
238.75	1107.74	1
239	1103.84	1
239.25	1107.72	1
239.5	1102.98	1
239.75	1100.56	1
240	1103.76	1
240.25	1100.1	1
240.5	1102.47	1
240.75	1096.51	1
241	1103.3	1
241.25	1097.71	1
241.5	1100.58	1
241.75	1099.2	1
242	1095.8	1
242.25	1096.46	1
242.5	1094.37	1
242.75	1095.36	1
243	1089.89	1
243.25	1085.63	1
243.5	1091.36	1
243.75	1086.16	1
244	1089.64	1
244.25	1090.05	1
244.5	1086.81	1
244.75	1086.92	1
245	1084.61	1
245.25	1086	1
245.5	1084.58	1
245.75	1087.65	1
246	1084.51	1
246.25	1084.38	1
246.5	1087.56	1
246.75	1079.83	1
247	1083.48	1
247.25	1079.67	1
247.5	1078.49	1
247.75	1078.25	1
248	1079.92	1
248.25	1074.28	1
248.5	1077.93	1
248.75	1077.27	1
249	1076.93	1
249.25	1080.55	1
249.5	1080.16	1
249.75	1082.58	1
250	1084.9	1
250.25	1085.94	1
250.5	1083.65	1
250.75	1083.13	1
251	1090	1
251.25	1089.57	1
251.5	1089.83	1
251.75	1094.12	1
252	1091.1	1
252.25	1094.23	1
252.5	1093.37	1
252.75	1096.73	1
253	1092.17	1
253.25	1097.53	1
253.5	1099.11	1
253.75	1101.03	1
254	1096.38	1
254.25	1097.59	1
254.5	1096.19	1
254.75	1101.19	1
255	1102.29	1
255.25	1098.07	1
255.5	1102.35	1
255.75	1099.67	1
256	1102.26	1
256.25	1100.81	1
256.5	1100.19	1
256.75	1101.64	1
257	1100.44	1
257.25	1103.88	1
257.5	1098.66	1
257.75	1096.66	1
258	1100.61	1
258.25	1101.53	1
258.5	1098.14	1
258.75	1100.52	1
259	1099.91	1
259.25	1099.76	1
259.5	1102.39	1
259.75	1100.41	1
260	1099.96	1
260.25	1097.2	1
260.5	1101.72	1
260.75	1100.24	1
261	1097.77	1
261.25	1095.53	1
261.5	1096.89	1
261.75	1094.53	1
262	1093.03	1
262.25	1092.85	1
262.5	1092.75	1
262.75	1095.63	1
263	1092.53	1
263.25	1091.35	1
263.5	1092.94	1
263.75	1090.17	1
264	1088.65	1
264.25	1086.4	1
264.5	1090.01	1
264.75	1088.98	1
265	1086.93	1
265.25	1092.17	1
265.5	1093.95	1
265.75	1089.86	1
266	1088.64	1
266.25	1088.45	1
266.5	1089.85	1
266.75	1084.11	1
267	1088.57	1
267.25	1093.03	1
267.5	1089.47	1
267.75	1088.94	1
268	1091.28	1
268.25	1089.51	1
268.5	1091.8	1
268.75	1089.77	1
269	1090.82	1
269.25	1091.34	1
269.5	1096.98	1
269.75	1094.12	1
270	1091.05	1
270.25	1092.11	1
270.5	1092.99	1
270.75	1094.69	1
271	1093.13	1
271.25	1092.37	1
271.5	1094.14	1
271.75	1096.19	1
272	1095.29	1
272.25	1090.81	1
272.5	1095.84	1
272.75	1098.84	1
273	1099.03	1
273.25	1097.48	1
273.5	1098.67	1
273.75	1099.59	1
274	1102.35	1
274.25	1105.55	1
274.5	1105.12	1
274.75	1102.14	1
275	1105.03	1
275.25	1104.14	1
275.5	1105.32	1
275.75	1099.69	1
276	1098.14	1
276.25	1107.45	1
276.5	1107.68	1
276.75	1106.14	1
277	1106.49	1
277.25	1104.74	1
277.5	1103.55	1
277.75	1108.26	1
278	1101.47	1
278.25	1105.79	1
278.5	1105.13	1
278.75	1102.54	1
279	1104.92	1
279.25	1104.34	1
279.5	1106.73	1
279.75	1103.16	1
280	1102.71	1
280.25	1100.27	1
280.5	1103.83	1
280.75	1102.59	1
281	1102.3	1
281.25	1098.89	1
281.5	1097.92	1
281.75	1095.58	1
282	1098.06	1
282.25	1091.14	1
282.5	1096	1
282.75	1090.27	1
283	1093.16	1
283.25	1093.53	1
283.5	1093.39	1
283.75	1095.37	1
284	1092.64	1
284.25	1092.89	1
284.5	1089.92	1
284.75	1090.12	1
285	1093.01	1
285.25	1090.85	1
285.5	1092.3	1
285.75	1092.9	1
286	1092.49	1
286.25	1092.85	1
286.5	1091.25	1
286.75	1088.56	1
287	1088.08	1
287.25	1085.68	1
287.5	1090.78	1
287.75	1091.46	1
288	1091.91	1
288.25	1089.51	1
288.5	1092.58	1
288.75	1091.46	1
289	1091.73	1
289.25	1091.6	1
289.5	1093.16	1
289.75	1091.55	1
290	1097.59	1
290.25	1097.01	1
290.5	1089.72	1
290.75	1095.47	1
291	1095.14	1
291.25	1095.62	1
291.5	1096.43	1
291.75	1099.36	1
292	1102.95	1
292.25	1097.39	1
292.5	1099.45	1
292.75	1100.41	1
293	1109.26	1
293.25	1100.75	1
293.5	1100.18	1
293.75	1100.34	1
294	1104.68	1
294.25	1104.06	1
294.5	1102.75	1
294.75	1102.01	1
295	1106.2	1
295.25	1103.23	1
295.5	1102.88	1
295.75	1102.8	1
296	1100.96	1
296.25	1102.57	1
296.5	1101.66	1
296.75	1105.37	1
297	1102.38	1
297.25	1102	1
297.5	1098.61	1
297.75	1105.5	1
298	1105.44	1
298.25	1103.73	1
298.5	1101.18	1
298.75	1100.37	1
299	1099.85	1
299.25	1100.97	1
299.5	1100.46	1
299.75	1097.43	1
300	1099.52	1
300.25	1099.61	1
300.5	1099.35	1
300.75	1096.76	1
301	1095.92	1
301.25	1092.81	1
301.5	1092.85	1
301.75	1094.44	1
302	1092.35	1
302.25	1092.6	1
302.5	1092.73	1
302.75	1092.86	1
303	1092.8	1
303.25	1094.46	1
303.5	1088.69	1
303.75	1088.73	1
304	1086.72	1
304.25	1087.13	1
304.5	1088.71	1
304.75	1087.53	1
305	1086.6	1
305.25	1088.74	1
305.5	1088.15	1
305.75	1087.36	1
306	1087.35	1
306.25	1086.56	1
306.5	1084.87	1
306.75	1085.27	1
307	1086.83	1
307.25	1083.96	1
307.5	1091.92	1
307.75	1085.36	1
308	1085.62	1
308.25	1092.6	1
308.5	1089.32	1
308.75	1090.2	1
309	1090.42	1
309.25	1088.94	1
309.5	1091.16	1

## Sheet: Fluorescence data2
Time/h	Intensity	pressure/bar
0	1897.25	1
0.25	1908.26	1
0.5	1898.96	1
0.75	1883.99	1
1	1878.36	1
1.25	1874.46	1
1.5	1870.02	1
1.75	1866.81	1
2	1862.36	1
2.25	1860.7	1
2.5	1862.52	1
2.75	1861.32	1
3	1861.63	1
3.25	1862.41	1
3.5	1865.32	1
3.75	1864.21	1
4	1858.33	1
4.25	1861.09	1
4.5	1859.21	1
4.75	1862.09	1
5	1858.94	1
5.25	1855.51	1
5.5	1855.52	1
5.75	1854.83	1
6	1857.57	1
6.25	1856.05	1
6.5	1853.81	1
6.75	1854.45	1
7	1856.55	1
7.25	1852.8	1
7.5	1853.75	1
7.75	1856.59	1
8	1850	1
8.25	1848.45	1
8.5	1841.94	1
8.75	1842.04	1
9	1840.74	1
9.25	1845.25	1
9.5	1845.53	1
9.75	1845.96	1
10	1842.34	1
10.25	1844.78	1
10.5	1846.63	1
10.75	1842.74	1
11	1843.24	1
11.25	1847.13	1
11.5	1843.03	1
11.75	1841.32	1
12	1840.68	1
12.25	1843.95	1
12.5	1841.51	1
12.75	1838.57	1
13	1837.26	1
13.25	1836.65	1
13.5	1837.68	1
13.75	1835.17	1
14	1832.8	1
14.25	1830.03	1
14.5	1831.28	1
14.75	1826.23	1
15	1826.66	1
15.25	1822.3	1
15.5	1821.5	1
15.75	1815.27	1
16	1816.18	1
16.25	1808.12	1
16.5	1808.36	1
16.75	1804.89	1
17	1799.6	1
17.25	1801.07	1
17.5	1793.35	1
17.75	1793.91	1
18	1788.33	1
18.25	1784.31	1
18.5	1785.82	1
18.75	1780.34	1
19	1780.76	1
19.25	1774.73	1
19.5	1765.61	1
19.75	1767.63	1
20	1761.68	1
20.25	1765.31	1
20.5	1754.79	1
20.75	1755.88	1
21	1748.29	1
21.25	1740.27	1
21.5	1746.94	1
21.75	1736.14	1
22	1733.55	1
22.25	1742.22	1
22.5	1739.75	1
22.75	1744.21	1
23	1740.14	1
23.25	1742.65	1
23.5	1738.73	1
23.75	1737.57	1
24	1743.62	1
24.25	1738.32	1
24.5	1732.96	1
24.75	1741.68	1
25	1742.62	1
25.25	1739.05	1
25.5	1741.82	1
25.75	1745.18	1
26	1739.05	1
26.25	1740.75	1
26.5	1746.17	1
26.75	1749.51	1
27	1750.7	1
27.25	1752.53	1
27.5	1757.62	1
27.75	1761.64	1
28	1758.86	1
28.25	1762.92	1
28.5	1753.81	1
28.75	1763.26	1
29	1769.67	1
29.25	1767.96	1
29.5	1756.43	1
29.75	1781.83	1
30	1763.79	1
30.25	1778.17	1
30.5	1777.39	1
30.75	1765.86	1
31	1763.86	1
31.25	1766.97	1
31.5	1771.31	1
31.75	1762.4	1
32	1771.88	1
32.25	1754.77	1
32.5	1751.34	1
32.75	1752.09	1
33	1749.34	1
33.25	1762.36	1
33.5	1742.48	1
33.75	1741.29	1
34	1739.27	1
34.25	1739.58	1
34.5	1736.65	1
34.75	1737.61	1
35	1734.08	1
35.25	1742.83	1
35.5	1736.78	1
35.75	1733.7	1
36	1733.41	1
36.25	1736.18	1
36.5	1731.9	1
36.75	1730.14	1
37	1725.28	1
37.25	1728.38	1
37.5	1729.39	1
37.75	1729.93	1
38	1724.64	1
38.25	1722.9	1
38.5	1724.31	1
38.75	1717.25	1
39	1719.27	1
39.25	1718.59	1
39.5	1710.35	1
39.75	1721	1
40	1714.07	1
40.25	1714.42	1
40.5	1710.2	1
40.75	1710.49	1
41	1710.75	1
41.25	1714.19	1
41.5	1713.11	1
41.75	1714.72	1
42	1711.8	1
42.25	1705.63	1
42.5	1708.67	1
42.75	1713.6	1
43	1713.86	1
43.25	1709.29	1
43.5	1707.23	1
43.75	1707.84	1
44	1705.67	1
44.25	1705.84	1
44.5	1707.77	1
44.75	1708.62	1
45	1710.83	1
45.25	1704.61	1
45.5	1706.93	1
45.75	1709.2	1
46	1712.39	1
46.25	1712.63	1
46.5	1710.25	1
46.75	1710.63	1
47	1715.95	1
47.25	1716.47	1
47.5	1721.64	1
47.75	1715.94	1
48	1714.1	1
48.25	1719.71	1
48.5	1716.52	1
48.75	1725.23	1
49	1725.28	1
49.25	1723.73	1
49.5	1724.17	1
49.75	1729	1
50	1727.16	1
50.25	1726.99	1
50.5	1735.58	1
50.75	1729.65	1
51	1734.69	1
51.25	1732.82	1
51.5	1733.43	1
51.75	1738.53	1
52	1740.94	1
52.25	1742.05	1
52.5	1740.3	1
52.75	1741.62	1
53	1745.42	1
53.25	1745.03	1
53.5	1751.33	1
53.75	1746.02	1
54	1749.48	1
54.25	1754.48	1
54.5	1751.26	1
54.75	1757.7	1
55	1755.8	1
55.25	1756.63	1
55.5	1761.7	1
55.75	1759.37	1
56	1760.74	1
56.25	1763.3	1
56.5	1762.95	1
56.75	1764.2	1
57	1763.37	1
57.25	1767.35	1
57.5	1766.91	1
57.75	1769.36	1
58	1766.79	1
58.25	1766.52	1
58.5	1766.44	1
58.75	1768.34	1
59	1769.67	1
59.25	1767.93	1
59.5	1769.27	1
59.75	1769.08	1
60	1768.56	1
60.25	1768.08	1
60.5	1767.18	1
60.75	1763.27	1
61	1766.03	1
61.25	1765.33	1
61.5	1762.99	1
61.75	1763.45	1
62	1759.07	1
62.25	1760.73	1
62.5	1754.42	1
62.75	1756.91	1
63	1756.52	1
63.25	1754.14	1
63.5	1753.59	1
63.75	1752.8	1
64	1755.03	1
64.25	1752.73	1
64.5	1749.14	1
64.75	1754.9	1
65	1755.83	1
65.25	1759.37	1
65.5	1757.38	1
65.75	1760.64	1
66	1760.69	1
66.25	1764.87	1
66.5	1764.48	1
66.75	1763.23	1
67	1764.88	1
67.25	1767.76	1
67.5	1766.6	1
67.75	1766.35	1
68	1770.83	1
68.25	1768.8	1
68.5	1769.43	1
68.75	1767.65	1
69	1769.26	1
69.25	1772.44	1
69.5	1772.72	1
69.75	1771.7	1
70	1771.14	1
70.25	1771.73	1
70.5	1771.15	1
70.75	1774.68	1
71	1772.68	1
71.25	1773.75	1
71.5	1776.4	1
71.75	1775.38	1
72	1775.92	1
72.25	1777.6	1
72.5	1781.15	1
72.75	1779.54	1
73	1782.83	1
73.25	1781.35	1
73.5	1783.94	1
73.75	1784.93	1
74	1785.7	1
74.25	1788.46	1
74.5	1787.09	1
74.75	1791.32	1
75	1795.25	1
75.25	1793.35	1
75.5	1796.4	1
75.75	1796.76	1
76	1797.73	1
76.25	1800.37	1
76.5	1798.97	1
76.75	1801.93	1
77	1802.99	1
77.25	1801.38	1
77.5	1803.76	1
77.75	1806.74	1
78	1805.8	1
78.25	1805.38	1
78.5	1808.98	1
78.75	1807.97	1
79	1804.64	1
79.25	1808.51	1
79.5	1808.7	1
79.75	1810.73	1
80	1807.84	1
80.25	1806.47	1
80.5	1808.38	1
80.75	1807	1
81	1807.33	1
81.25	1810.74	1
81.5	1808.76	1
81.75	1810.29	1
82	1810.06	1
82.25	1800.66	1
82.5	1809.37	1
82.75	1807.08	1
83	1804.95	1
83.25	1803.95	1
83.5	1802.81	1
83.75	1802.53	1
84	1799.55	1
84.25	1798	1
84.5	1797.82	1
84.75	1795.02	1
85	1793.13	1
85.25	1791.24	1
85.5	1789.23	1
85.75	1790.42	200
86	1787.22	200
86.25	1787.38	200
86.5	1788.11	200
86.75	1769.59	200
87	1753.19	200
87.25	1744.57	200
87.5	1743.53	200
87.75	1737.8	200
88	1735.42	200
88.25	1733.31	200
88.5	1731.43	200
88.75	1731.51	200
89	1731.69	200
89.25	1730.37	200
89.5	1731.03	200
89.75	1731.97	200
90	1733.01	200
90.25	1731.67	200
90.5	1730.8	200
90.75	1730.52	200
91	1730.4	200
91.25	1723.87	200
91.5	1725.06	200
91.75	1720.6	200
92	1717.76	200
92.25	1719.9	200
92.5	1717.78	200
92.75	1721.38	200
93	1722	200
93.25	1720.27	200
93.5	1719.13	200
93.75	1716.76	200
94	1718.97	200
94.25	1724.49	200
94.5	1726.08	200
94.75	1726.24	200
95	1728.94	200
95.25	1738.09	200
95.5	1736.46	200
95.75	1737.26	200
96	1737.95	200
96.25	1738.67	200
96.5	1744.75	200
96.75	1738.63	200
97	1741.38	200
97.25	1741.86	200
97.5	1742.36	200
97.75	1742.54	200
98	1741.93	200
98.25	1742.1	200
98.5	1740.1	200
98.75	1738.87	200
99	1733.19	200
99.25	1736.69	200
99.5	1734.55	200
99.75	1731.17	200
100	1732.29	200
100.25	1724.43	200
100.5	1724.26	200
100.75	1724.92	200
101	1720.46	200
101.25	1721.64	200
101.5	1720.28	200
101.75	1716.51	200
102	1718.68	200
102.25	1718.01	200
102.5	1717.99	200
102.75	1715.89	200
103	1715.75	200
103.25	1715.81	200
103.5	1714.92	200
103.75	1713.96	200
104	1713.33	200
104.25	1711.84	200
104.5	1713.24	200
104.75	1714.26	200
105	1714.22	200
105.25	1711.72	200
105.5	1714.57	200
105.75	1712.94	200
106	1713.85	200
106.25	1713.92	200
106.5	1712.18	200
106.75	1715.88	200
107	1717.59	200
107.25	1718.73	200
107.5	1719.57	200
107.75	1720.73	200
108	1723.07	200
108.25	1721.04	200
108.5	1721.16	200
108.75	1721.36	200
109	1725.21	200
109.25	1725.16	200
109.5	1730.16	200
109.75	1731.26	200
110	1730.84	200
110.25	1733.72	200
110.5	1733.22	200
110.75	1731	200
111	1731.2	200
111.25	1734.17	200
111.5	1733.27	200
111.75	1735.34	200
112	1734.96	200
112.25	1735.43	200
112.5	1734.32	200
112.75	1737.32	200
113	1736.73	200
113.25	1737.09	200
113.5	1736.29	200
113.75	1735.63	200
114	1735.89	200
114.25	1733.79	200
114.5	1733.05	200
114.75	1732.84	200
115	1731.15	200
115.25	1726.99	200
115.5	1728.38	200
115.75	1727.82	200
116	1726.01	200
116.25	1725.68	200
116.5	1721.4	200
116.75	1722.12	200
117	1722.33	200
117.25	1719.81	200
117.5	1723.73	200
117.75	1720.93	200
118	1721.46	200
118.25	1718.84	200
118.5	1722.45	200
118.75	1723.7	200
119	1722.98	200
119.25	1718.8	200
119.5	1718.47	200
119.75	1718.35	200
120	1717.76	200
120.25	1720.11	200
120.5	1719.01	200
120.75	1721.25	200
121	1720.93	200
121.25	1720.24	200
121.5	1721.83	200
121.75	1722.9	200
122	1722.7	200
122.25	1725.32	200
122.5	1723.62	200
122.75	1726.01	200
123	1731.32	200
123.25	1732.45	200
123.5	1730.68	200
123.75	1733.19	200
124	1734.57	200
124.25	1734.49	200
124.5	1734.29	200
124.75	1734.05	200
125	1735.41	200
125.25	1734.15	200
125.5	1736.49	200
125.75	1738.03	200
126	1742.06	200
126.25	1740.53	200
126.5	1740.38	200
126.75	1741.07	200
127	1743.95	200
127.25	1740.97	200
127.5	1739.54	200
127.75	1739.53	200
128	1741.49	200
128.25	1741.86	200
128.5	1736.04	200
128.75	1743.29	200
129	1735	200
129.25	1732.09	200
129.5	1734.03	200
129.75	1731.21	200
130	1730.54	200
130.25	1726.87	200
130.5	1725.65	200
130.75	1723.53	200
131	1724.72	200
131.25	1723.82	200
131.5	1722.3	200
131.75	1721.7	200
132	1722.26	200
132.25	1720.41	200
132.5	1718.86	200
132.75	1717.29	200
133	1719.98	200
133.25	1718.05	200
133.5	1719.5	200
133.75	1718.65	200
134	1720.51	200
134.25	1717.71	200
134.5	1718.41	200
134.75	1716.99	200
135	1718.62	200
135.25	1716.08	200
135.5	1716.95	200
135.75	1717.67	200
136	1719.24	200
136.25	1719.72	200
136.5	1720.24	200
136.75	1724.29	200
137	1722.93	200
137.25	1727.3	200
137.5	1722.52	200
137.75	1727.36	200
138	1724.6	200
138.25	1727.05	200
138.5	1729.65	200
138.75	1731.02	200
139	1734.21	200
139.25	1733.34	200
139.5	1736.93	200
139.75	1737.79	200
140	1738.36	200
140.25	1737.96	200
140.5	1742.28	200
140.75	1739.69	200
141	1737.2	200
141.25	1743.59	200
141.5	1741.19	200
141.75	1740.98	200
142	1741.89	200
142.25	1738.3	200
142.5	1740.58	200
142.75	1739.99	200
143	1736.12	200
143.25	1738.03	200
143.5	1737.62	200
143.75	1735.66	200
144	1732.8	200
144.25	1733.28	200
144.5	1729.51	200
144.75	1730.09	200
145	1729.56	200
145.25	1724.9	200
145.5	1726.64	200
145.75	1727.95	200
146	1725.14	200
146.25	1724.95	200
146.5	1724.38	200
146.75	1721.72	200
147	1721.7	200
147.25	1720.19	200
147.5	1721.77	200
147.75	1717.17	200
148	1718.76	200
148.25	1718.45	200
148.5	1717.63	200
148.75	1718.13	200
149	1719.47	200
149.25	1716.99	200
149.5	1719.05	200
149.75	1718.33	200
150	1716.1	200
150.25	1717.37	200
150.5	1716.39	200
150.75	1718.9	200
151	1720.47	200
151.25	1723.42	200
151.5	1721.74	200
151.75	1722.49	200
152	1721.84	200
152.25	1722.24	200
152.5	1718.3	200
152.75	1725.27	200
153	1725.15	200
153.25	1728.52	200
153.5	1729.16	200
153.75	1730.09	200
154	1729.5	200
154.25	1729.01	200
154.5	1730.57	200
154.75	1731.89	200
155	1732.53	200
155.25	1730.05	200
155.5	1734.17	200
155.75	1734.17	200
156	1736.83	200
156.25	1733.93	200
156.5	1734.94	200
156.75	1734.53	200
157	1732.41	200
157.25	1731.49	200
157.5	1732.38	200
157.75	1732.48	200
158	1728.02	200
158.25	1728.44	200
158.5	1726.71	200
158.75	1726.73	200
159	1739.54	1
159.25	1739.15	1
159.5	1744.44	1
159.75	1750.89	1
160	1755.52	1
160.25	1755.8	1
160.5	1757.3	1
160.75	1759.7	1
161	1757	1
161.25	1756.12	1
161.5	1752.67	1
161.75	1751.16	1
162	1752.53	1
162.25	1752.25	1
162.5	1751.91	1
162.75	1752.57	1
163	1751.89	1
163.25	1754.81	1
163.5	1754.07	1
163.75	1754.22	1
164	1752.22	1
164.25	1756.31	1
164.5	1756.75	1
164.75	1758.32	1
165	1758.49	1
165.25	1758.42	1
165.5	1758.99	1
165.75	1760.54	1
166	1759.69	1
166.25	1760.94	1
166.5	1760.98	1
166.75	1760.38	1
167	1764.04	1
167.25	1763.7	1
167.5	1766.53	1
167.75	1766.99	1
168	1769.17	1
168.25	1764.31	1
168.5	1767.21	1
168.75	1761.95	1
169	1761.85	1
169.25	1757.39	1
169.5	1758	1
169.75	1759.33	1
170	1757.87	1
170.25	1762.21	1
170.5	1761.5	1
170.75	1764.99	1
171	1767.99	1
171.25	1769.55	1
171.5	1773.8	1
171.75	1773.19	1
172	1775.42	1
172.25	1777.73	1
172.5	1782.43	1
172.75	1784.98	1
173	1783.5	1
173.25	1787.2	1
173.5	1787.24	1
173.75	1791.63	1
174	1792.6	1
174.25	1794.91	1
174.5	1794.91	1
174.75	1793.55	1
175	1795.71	1
175.25	1797.92	1
175.5	1795.79	1
175.75	1799.18	1
176	1800.18	1
176.25	1799.74	1
176.5	1799.84	1
176.75	1801.81	1
177	1801.68	1
177.25	1801.89	1
177.5	1801.98	1
177.75	1799.41	1
178	1802.18	1
178.25	1797.29	1
178.5	1798.79	1
178.75	1798.15	1
179	1798.26	1
179.25	1800.47	1
179.5	1800.06	1
179.75	1796.56	1
180	1795.8	1
180.25	1798.75	1
180.5	1796.08	1
180.75	1795.31	1
181	1792.18	1
181.25	1791.68	1
181.5	1792.87	1
181.75	1790.76	1
182	1791.18	1
182.25	1786.73	1
182.5	1787.39	1
182.75	1785.54	1
183	1784.76	1
183.25	1781.02	1
183.5	1777.72	1
183.75	1775.86	1
184	1774.43	1
184.25	1774.45	1
184.5	1776.1	1
184.75	1773.9	1
185	1769.23	1
185.25	1763.56	1
185.5	1765.56	1
185.75	1765.33	1
186	1763.06	1
186.25	1761.29	1
186.5	1757.71	1
186.75	1756.13	1
187	1757.12	1
187.25	1756.03	1
187.5	1754.32	1
187.75	1754.91	1
188	1752.39	1
188.25	1753.43	1
188.5	1755.21	1
188.75	1752.81	1
189	1752.61	1
189.25	1748.78	1
189.5	1746.04	1
189.75	1736.61	1
190	1747.95	1
190.25	1747.25	1
190.5	1748.55	1
190.75	1745.12	1
191	1748.28	1
191.25	1745.15	1
191.5	1747.57	1
191.75	1745.9	1
192	1746.4	1
192.25	1742.82	1
192.5	1744.53	1
192.75	1748.76	1
193	1746.12	1
193.25	1747.03	1
193.5	1745.98	1
193.75	1746.55	1
194	1751.05	1
194.25	1750.59	1
194.5	1747.49	1
194.75	1749.04	1
195	1751.12	1
195.25	1752.73	1
195.5	1756.15	1
195.75	1755.28	1
196	1754.74	1
196.25	1757.48	1
196.5	1756.51	1
196.75	1756.77	1
197	1757.79	1
197.25	1760.1	1
197.5	1763.27	1
197.75	1742.84	1
198	1723.47	1
198.25	1764.14	1
198.5	1763.89	1
198.75	1763.66	1
199	1764.89	1
199.25	1733.2	1
199.5	1763.6	1
199.75	1765.39	1
200	1766.21	1
200.25	1768.88	1
200.5	1765.86	1
200.75	1766.57	1
201	1768.19	1
201.25	1765.6	1
201.5	1767.29	1
201.75	1765.56	1
202	1761.55	1
202.25	1763.53	1
202.5	1761.78	1
202.75	1762.27	1
203	1751.3	1
203.25	1756.37	1
203.5	1756.52	1
203.75	1756.67	1
204	1754.13	1
204.25	1751.72	1
204.5	1754.25	1
204.75	1753.86	1
205	1753.02	1
205.25	1755.74	1
205.5	1756.31	1
205.75	1751.92	1
206	1749.61	1
206.25	1753.23	1
206.5	1752.24	1
206.75	1749.91	1
207	1748.03	1
207.25	1748.55	1
207.5	1745.81	1
207.75	1746.87	1
208	1745.06	1
208.25	1746.18	1
208.5	1741.33	1
208.75	1736.94	1
209	1738.71	1
209.25	1741.03	1
209.5	1740.47	1
209.75	1741.98	1
210	1738.91	1
210.25	1742.7	1
210.5	1742.4	1
210.75	1743.39	1
211	1743.55	1
211.25	1742.84	1
211.5	1744	1
211.75	1744.15	1
212	1744.33	1
212.25	1747.49	1
212.5	1747.12	1
212.75	1746.97	1
213	1750.31	1
213.25	1749.51	1
213.5	1750.99	1
213.75	1753.39	1
214	1757.94	1
214.25	1756.3	1
214.5	1755.62	1
214.75	1757.36	1
215	1758.41	1
215.25	1758.07	1
215.5	1756.01	1
215.75	1758.6	1
216	1757.45	1
216.25	1756.02	1
216.5	1754.49	1
216.75	1755.92	1
217	1756.3	1
217.25	1753.22	1
217.5	1754.94	1
217.75	1755.42	1
218	1755.7	1
218.25	1754.47	1
218.5	1757	1
218.75	1755.37	1
219	1756.3	1
219.25	1752.86	1
219.5	1751.35	1
219.75	1753.36	1
220	1751.04	1
220.25	1754.43	1
220.5	1754.42	1
220.75	1754.95	1
221	1751.21	1
221.25	1751.86	1
221.5	1749.25	1
221.75	1748.67	1
222	1751.74	1
222.25	1748.88	1
222.5	1749.54	1
222.75	1748.32	1
223	1744.44	1
223.25	1744.57	1
223.5	1744.52	1
223.75	1740.96	1
224	1742.59	1
224.25	1742.26	1
224.5	1737.35	1
224.75	1736.87	1
225	1734.6	1
225.25	1737.43	1
225.5	1735.38	1
225.75	1735.92	1
226	1736	1
226.25	1735.1	1
226.5	1733.44	1
226.75	1729.2	1
227	1729.2	1
227.25	1728.94	1
227.5	1733.03	1
227.75	1731.47	1
228	1728.89	1
228.25	1731.38	1
228.5	1730.54	1
228.75	1729.44	1
229	1730.44	1
229.25	1728.46	1
229.5	1727.62	1
229.75	1730.61	1
230	1728.13	1
230.25	1730.46	1
230.5	1727.07	1
230.75	1732.2	1
231	1731.28	1
231.25	1730.85	1
231.5	1732.96	1
231.75	1733.61	1
232	1732.58	1
232.25	1736.57	1
232.5	1737.83	1
232.75	1744.06	1
233	1751.76	1
233.25	1753.17	1
233.5	1754.01	1
233.75	1756.32	1
234	1757.58	1
234.25	1758.17	1
234.5	1758.19	1
234.75	1758.19	1
235	1760.14	1
235.25	1763.18	1
235.5	1761.36	1
235.75	1760.53	1
236	1766.85	1
236.25	1768.46	1
236.5	1765.63	1
236.75	1767.94	1
237	1769.7	1
237.25	1768.41	1
237.5	1771.86	1
237.75	1773.17	1
238	1773.52	1
238.25	1773.12	1
238.5	1772.97	1
238.75	1772.45	1
239	1771.3	1
239.25	1769.67	1
239.5	1770.45	1
239.75	1770.99	1
240	1771.65	1
240.25	1769.81	1
240.5	1770.32	1
240.75	1769.26	1
241	1768.22	1
241.25	1769.96	1
241.5	1766.35	1
241.75	1772.01	1
242	1768.15	1
242.25	1768.98	1
242.5	1766.31	1
242.75	1765.67	1
243	1761.35	1
243.25	1759.63	1
243.5	1759.55	1
243.75	1758.06	1
244	1759.1	1
244.25	1757.01	1
244.5	1756.69	1
244.75	1754.35	1
245	1751.34	1
245.25	1752.56	1
245.5	1752.2	1
245.75	1751.08	1
246	1748	1
246.25	1748.82	1
246.5	1748.12	1
246.75	1745.62	1
247	1746.07	1
247.25	1746.21	1
247.5	1743.55	1
247.75	1743.96	1
248	1744.88	1
248.25	1742.2	1
248.5	1742.09	1
248.75	1741.5	1
249	1742.82	1
249.25	1742.82	1
249.5	1740.5	1
249.75	1743.12	1
250	1741.36	1
250.25	1741.5	1
250.5	1741.21	1
250.75	1742.15	1
251	1740.61	1
251.25	1740.01	1
251.5	1742.11	1
251.75	1741.27	1
252	1744.53	1
252.25	1744.37	1
252.5	1742.97	1
252.75	1741.45	1
253	1743.2	1
253.25	1741.75	1
253.5	1744.56	1
253.75	1746.39	1
254	1745.73	1
254.25	1744.93	1
254.5	1746.14	1
254.75	1746.13	1
255	1748.66	1
255.25	1745.88	1
255.5	1747.61	1
255.75	1748.21	1
256	1748.19	1
256.25	1749.03	1
256.5	1752.45	1
256.75	1758.14	1
257	1754.39	1
257.25	1750.35	1
257.5	1751.25	1
257.75	1751.79	1
258	1755.47	1
258.25	1755.46	1
258.5	1756.01	1
258.75	1757.13	1
259	1758.37	1
259.25	1758.81	1
259.5	1754.87	1
259.75	1754.58	1
260	1752.06	1
260.25	1750.49	1
260.5	1749.36	1
260.75	1751.15	1
261	1748.56	1
261.25	1750.64	1
261.5	1757.46	1
261.75	1752.78	1
262	1750.84	1
262.25	1750.88	1
262.5	1751.25	1
262.75	1753.25	1
263	1752.48	1
263.25	1753.14	1
263.5	1750.01	1
263.75	1752.86	1
264	1751.2	1
264.25	1753.87	1
264.5	1750.17	1
264.75	1750.09	1
265	1748.8	1
265.25	1747.17	1
265.5	1746.18	1
265.75	1742.25	1
266	1743.63	1
266.25	1737.63	1
266.5	1737.5	1
266.75	1739.81	1
267	1740.89	1
267.25	1736.46	1
267.5	1736.39	1
267.75	1737.1	1
268	1736.8	1
268.25	1731.39	1
268.5	1733.29	1
268.75	1730.46	1
269	1729.21	1
269.25	1730.68	1
269.5	1729.34	1
269.75	1725.14	1
270	1727.1	1
270.25	1726.53	1
270.5	1727.55	1
270.75	1727.71	1
271	1727.38	1
271.25	1726.88	1
271.5	1728.21	1
271.75	1728.29	1
272	1725.95	1
272.25	1726.51	1
272.5	1728.67	1
272.75	1725.16	1
273	1725.37	1
273.25	1730.84	1
273.5	1730.9	1
273.75	1729.1	1
274	1726.56	1
274.25	1726.36	1
274.5	1733.44	1
274.75	1727.69	1
275	1729.52	1
275.25	1729.18	1
275.5	1728.25	1
275.75	1733.41	1
276	1730.55	1
276.25	1730.39	1
276.5	1730.42	1
276.75	1732.42	1
277	1736.57	1
277.25	1732.88	1
277.5	1735.82	1
277.75	1733.93	1
278	1736.59	1
278.25	1737.72	1
278.5	1736.86	1
278.75	1737.81	1
279	1738.04	1
279.25	1742.16	1
279.5	1740.4	1
279.75	1739.16	1
280	1742.73	1
280.25	1742.32	1
280.5	1745.45	1
280.75	1744.02	1
281	1743.22	1
281.25	1740.61	1
281.5	1744.66	1
281.75	1744.25	1
282	1742.72	1
282.25	1742.98	1
282.5	1744.18	1
282.75	1741.32	1
283	1740.96	1
283.25	1739.35	1
283.5	1741.13	1
283.75	1739.96	1
284	1744.33	1
284.25	1742.93	1
284.5	1745.22	1
284.75	1740.04	1
285	1739.96	1
285.25	1738.75	1
285.5	1736.77	1
285.75	1735.33	1
286	1737.39	1
286.25	1737.05	1
286.5	1735.19	1
286.75	1737.62	1
287	1734.32	1
287.25	1732.73	1
287.5	1730.08	1
287.75	1729.07	1
288	1728.39	1
288.25	1729.64	1
288.5	1726.67	1
288.75	1726.02	1
289	1725.9	1
289.25	1723.12	1
289.5	1721.67	1
289.75	1720.55	1
290	1720.59	1
290.25	1719.89	1
290.5	1717.91	1
290.75	1717.61	1
291	1721.03	1
291.25	1721	1
291.5	1720.18	1
291.75	1717.28	1
292	1722.54	1
292.25	1719.15	1
292.5	1718.18	1
292.75	1718.75	1
293	1718.83	1
293.25	1719.24	1
293.5	1718.6	1
293.75	1716.98	1
294	1718.62	1
294.25	1720.03	1
294.5	1720.2	1
294.75	1719.84	1
295	1717.45	1
295.25	1718.58	1
295.5	1718.95	1
295.75	1719.62	1
296	1719.89	1
296.25	1717..3190	1
296.5	1719.52	1
296.75	1720.85	1
297	1721.41	1
297.25	1722.65	1
297.5	1725.9	1
297.75	1723.96	1
298	1725.46	1
298.25	1726.25	1
298.5	1727.04	1
298.75	1724.8	1
299	1724.16	1
299.25	1725.52	1
299.5	1725.78	1
299.75	1728.25	1
300	1727.88	1
300.25	1728.87	1
300.5	1730.55	1
300.75	1728.91	1
301	1728.37	1
301.25	1729.49	1
301.5	1728.07	1
301.75	1729.61	1
302	1732.58	1
302.25	1731.84	1
302.5	1733.64	1
302.75	1731.85	1
303	1732.7	1
303.25	1731.42	1
303.5	1733.15	1
303.75	1730.64	1
304	1732.91	1
304.25	1730.72	1
304.5	1733.26	1
304.75	1729.49	1
305	1731.41	1
305.25	1730.98	1
305.5	1730.53	1
305.75	1728	1
306	1726.41	1
306.25	1730.53	1
306.5	1727.92	1
306.75	1727.07	1
307	1725.71	1
307.25	1727.7	1
307.5	1728.37	1
307.75	1728.25	1
308	1725.16	1
308.25	1724.99	1
308.5	1723.57	1
308.75	1719.26	1
309	1722.25	1
309.25	1719.89	1
309.5	1719.78	1
309.75	1719.82	1
310	1714.52	1
310.25	1714.88	1
310.5	1716.61	1
310.75	1717.24	1
311	1714.26	1
311.25	1717.06	1
311.5	1713.72	1
311.75	1715.56	1
312	1712.19	1
312.25	1717.08	1
312.5	1715.71	1
312.75	1713.92	1
313	1715	1
313.25	1715.4	1
313.5	1717.03	1
313.75	1715.55	1
314	1717.33	1
314.25	1714.09	1
314.5	1714.57	1
314.75	1714.1	1
315	1714.73	1
315.25	1715	1
315.5	1714.48	1
315.75	1713.39	1
316	1713.68	1
316.25	1712.86	1
316.5	1713.71	1
316.75	1715.49	1
317	1714.57	1
317.25	1716.17	1
317.5	1715.19	1
317.75	1718.55	1
318	1715.38	1
318.25	1723.02	1
318.5	1719.98	1
318.75	1718.86	1
319	1719.58	1
319.25	1721.6	1
319.5	1720.07	1
319.75	1719.49	1
320	1719.33	1
320.25	1718.74	1
320.5	1720.33	1
320.75	1722.43	1
321	1724.41	1
321.25	1724.05	1
321.5	1722.24	1
321.75	1725.15	1
322	1725.91	1
322.25	1721.24	1
322.5	1726.35	1
322.75	1726.95	1
323	1726.4	1
323.25	1727.08	1
323.5	1726.63	1
323.75	1728.59	1
324	1728.85	1
324.25	1726.33	1
324.5	1725.98	1
324.75	1725.1	1
325	1725.61	1
325.25	1728.56	1
325.5	1726.42	1
325.75	1729.42	1
326	1727.06	1
326.25	1723.46	1
326.5	1724.07	1
326.75	1724.76	1
327	1720.89	1
327.25	1722.51	1
327.5	1718.85	1
327.75	1718.55	1
328	1717.27	1
328.25	1715.97	1
328.5	1717.41	1
328.75	1716.6	1
329	1715.19	1
329.25	1715.16	1
329.5	1714.44	1
329.75	1714.76	1
330	1713.4	1
330.25	1710.81	1
330.5	1709.82	1
330.75	1709.26	1
331	1710.85	1
331.25	1707.49	1
331.5	1706.14	1
331.75	1709.12	1
332	1709.21	1
332.25	1709.03	1
332.5	1707.99	1
332.75	1705.24	1
333	1706.49	1
333.25	1702.69	1
333.5	1701.82	1
333.75	1703.27	1
334	1703.71	1
334.25	1702.36	1
334.5	1704.34	1
334.75	1706.99	1
335	1703.09	1
335.25	1705.13	1
335.5	1703.89	1
335.75	1703.64	1
336	1703.31	1
336.25	1704.04	1
336.5	1705.06	1
336.75	1703.68	1
337	1699.73	1
337.25	1704.15	1
337.5	1706.28	1
337.75	1705.58	1
338	1706.11	1
338.25	1706.04	1
338.5	1704.52	1
338.75	1707.74	1
339	1705.99	1
339.25	1706.88	1
339.5	1708.17	1
339.75	1708.27	1
340	1708.61	1
340.25	1706.8	1
340.5	1711.65	1
340.75	1712.06	1
341	1711.88	1
341.25	1713.3	1
341.5	1710.98	1
341.75	1715.12	1
342	1716.73	1
342.25	1718.36	1
342.5	1718.32	1
342.75	1720.85	1
343	1720.79	1
343.25	1720.89	1
343.5	1721.29	1
343.75	1723.67	1
344	1720.87	1
344.25	1721.57	1
344.5	1722.51	1
344.75	1719.36	1
345	1723.09	1
345.25	1720.36	1
345.5	1725.6	1
345.75	1722.52	1
346	1723.82	1
346.25	1726.47	1
346.5	1724.3	1
346.75	1723.69	1
347	1723.74	1
347.25	1724.02	1
347.5	1725.79	1
347.75	1724.59	1
348	1725.24	1
348.25	1724.95	1
348.5	1721.81	1
348.75	1717.9	1
349	1721.69	1
349.25	1719.55	1
349.5	1719.4	1
349.75	1722.68	1
350	1718.62	1
350.25	1717.28	1
350.5	1713.92	1
350.75	1715.9	1
351	1712.79	1
351.25	1709.99	1
351.5	1706.93	1
351.75	1706.42	1
352	1704.67	1
352.25	1701.89	1
352.5	1701.17	1
352.75	1699.81	1
353	1702.84	1
353.25	1697.92	1
353.5	1698.91	1
353.75	1699.72	1
354	1700.26	1
354.25	1697.01	1
354.5	1699.54	1
354.75	1696.3	1
355	1694.3	1
355.25	1696.46	1
355.5	1694.26	1
355.75	1693.9	1

## Sheet: Fluorescence data3
Time/h	Intensity	pressure/bar
0	1683.35	1
0.25	1696.21	1
0.5	1692.92	1
0.75	1686.25	1
1	1678.53	1
1.25	1685.36	1
1.5	1673.62	1
1.75	1670.39	1
2	1665.98	1
2.25	1666.11	1
2.5	1663.15	1
2.75	1664.26	1
3	1662.94	1
3.25	1664.08	1
3.5	1664.17	1
3.75	1662.99	1
4	1660.27	1
4.25	1655.74	1
4.5	1654.79	1
4.75	1654.95	1
5	1657.17	1
5.25	1658.13	1
5.5	1655.19	1
5.75	1653.91	1
6	1650.8	1
6.25	1648.45	1
6.5	1649.68	1
6.75	1646.7	1
7	1643.8	1
7.25	1640.53	1
7.5	1644.74	1
7.75	1644.63	1
8	1639.49	1
8.25	1639.66	1
8.5	1637.73	1
8.75	1636.35	1
9	1633.02	1
9.25	1631.95	1
9.5	1632.41	1
9.75	1631.15	1
10	1631.92	1
10.25	1627.82	1
10.5	1626.06	1
10.75	1624.88	1
11	1624.59	1
11.25	1621.23	1
11.5	1618.71	1
11.75	1614.77	1
12	1610.51	1
12.25	1609.73	1
12.5	1609.77	1
12.75	1604.39	1
13	1603.87	1
13.25	1598.71	1
13.5	1600.16	1
13.75	1595.72	1
14	1594.87	1
14.25	1590.36	1
14.5	1589.34	1
14.75	1586.3	1
15	1580.28	1
15.25	1583.03	1
15.5	1578.89	1
15.75	1573.69	1
16	1573.11	1
16.25	1566.05	1
16.5	1571.08	1
16.75	1564.97	1
17	1567.58	1
17.25	1560.1	1
17.5	1558.91	1
17.75	1555.82	1
18	1559.99	1
18.25	1556.21	1
18.5	1551.31	1
18.75	1552.02	1
19	1550.63	1
19.25	1549.03	1
19.5	1548.81	1
19.75	1545.1	1
20	1548.47	1
20.25	1543.58	1
20.5	1542.53	1
20.75	1540.38	1
21	1541.72	1
21.25	1537.55	1
21.5	1537.65	1
21.75	1538.53	1
22	1536.77	1
22.25	1536.17	1
22.5	1535.29	1
22.75	1533.32	1
23	1532.71	1
23.25	1533.36	1
23.5	1527.57	1
23.75	1528.5	1
24	1528.95	1
24.25	1528.86	1
24.5	1529.97	1
24.75	1530.2	1
25	1529.57	1
25.25	1531	1
25.5	1529.55	1
25.75	1527.73	1
26	1530.92	1
26.25	1532.27	1
26.5	1530.15	1
26.75	1532.55	1
27	1530.61	1
27.25	1531.77	1
27.5	1531.58	1
27.75	1530.67	1
28	1532.01	1
28.25	1530.99	1
28.5	1531.64	1
28.75	1533.09	1
29	1534.28	1
29.25	1531.48	1
29.5	1533.51	1
29.75	1533.72	1
30	1538.62	1
30.25	1535.37	1
30.5	1538.85	1
30.75	1538.05	1
31	1540.43	1
31.25	1537.23	1
31.5	1545.68	1
31.75	1541.42	1
32	1544.64	1
32.25	1547.68	1
32.5	1540.77	1
32.75	1548.01	1
33	1544.21	1
33.25	1543.29	1
33.5	1546.79	1
33.75	1549.37	1
34	1549.75	1
34.25	1548.17	1
34.5	1546.02	1
34.75	1545.63	1
35	1545.67	1
35.25	1548.52	1
35.5	1547.3	1
35.75	1548.12	1
36	1552.21	1
36.25	1551.71	1
36.5	1550	1
36.75	1552.1	1
37	1551.12	1
37.25	1546.93	1
37.5	1547.52	1
37.75	1549.17	1
38	1544.96	1
38.25	1542.74	1
38.5	1543.89	1
38.75	1549.72	1
39	1545.77	1
39.25	1548.27	1
39.5	1542.67	1
39.75	1542.02	1
40	1540.55	1
40.25	1541.62	1
40.5	1539.83	1
40.75	1535.04	1
41	1537.39	1
41.25	1534.81	1
41.5	1536.09	1
41.75	1534.33	1
42	1536.19	1
42.25	1536.46	1
42.5	1536.8	1
42.75	1539.93	1
43	1532.95	1
43.25	1539.87	1
43.5	1539.69	1
43.75	1539.45	1
44	1538.86	1
44.25	1539.22	1
44.5	1539.64	1
44.75	1538.18	1
45	1541.67	1
45.25	1539.35	1
45.5	1540.56	1
45.75	1540.12	1
46	1541.65	1
46.25	1541.8	1
46.5	1543.32	1
46.75	1545.04	1
47	1545.97	1
47.25	1545.14	1
47.5	1547.75	1
47.75	1547.26	1
48	1547.22	1
48.25	1545.47	1
48.5	1544.46	1
48.75	1548.47	1
49	1548.61	1
49.25	1547.71	1
49.5	1549.49	1
49.75	1548.92	1
50	1549.71	1
50.25	1551.73	1
50.5	1549.41	1
50.75	1552.75	1
51	1550.33	1
51.25	1554.92	1
51.5	1555.99	1
51.75	1556	1
52	1558.36	1
52.25	1559.16	1
52.5	1561.52	1
52.75	1560.94	1
53	1562.77	1
53.25	1560.46	1
53.5	1567.04	1
53.75	1565.95	1
54	1566.79	1
54.25	1566.36	1
54.5	1568.19	1
54.75	1572.11	1
55	1566.55	1
55.25	1571.43	1
55.5	1569.53	1
55.75	1571.33	1
56	1569.58	1
56.25	1571.38	1
56.5	1572.62	1
56.75	1574.34	1
57	1573.01	1
57.25	1571.45	1
57.5	1573.69	1
57.75	1571.81	1
58	1577.29	1
58.25	1575.32	1
58.5	1574.73	1
58.75	1572.09	1
59	1575.01	1
59.25	1575.78	1
59.5	1575.07	1
59.75	1571.59	1
60	1570.7	1
60.25	1570.36	1
60.5	1573.4	1
60.75	1568.97	1
61	1571.13	1
61.25	1569.39	1
61.5	1570.1	1
61.75	1572.29	1
62	1568.46	1
62.25	1567.63	1
62.5	1567.17	1
62.75	1564.71	1
63	1566.86	1
63.25	1564.56	1
63.5	1560.52	100
63.75	1562.85	100
64	1558.95	100
64.25	1530.3	100
64.5	1510.58	100
64.75	1498.88	100
65	1495.76	100
65.25	1497.06	100
65.5	1493.66	100
65.75	1494.16	100
66	1496.11	100
66.25	1496.09	100
66.5	1504.93	100
66.75	1507.4	100
67	1509.8	100
67.25	1509.09	100
67.5	1510.19	100
67.75	1510.52	100
68	1509.09	100
68.25	1511.67	100
68.5	1514.42	100
68.75	1515.38	100
69	1515.96	100
69.25	1523.87	100
69.5	1524.34	100
69.75	1525.75	100
70	1523.88	100
70.25	1524.78	100
70.5	1524.05	100
70.75	1524.18	100
71	1523.12	100
71.25	1530.36	100
71.5	1524.54	100
71.75	1524.09	100
72	1523.44	100
72.25	1520.18	100
72.5	1519.14	100
72.75	1519	100
73	1516.87	100
73.25	1513.5	100
73.5	1512.12	100
73.75	1509.89	100
74	1508.86	100
74.25	1507.67	100
74.5	1506.41	100
74.75	1504.49	100
75	1500.96	100
75.25	1501.59	100
75.5	1499.25	100
75.75	1497.96	100
76	1496.67	100
76.25	1495.99	100
76.5	1492.92	100
76.75	1491.5	100
77	1492.09	100
77.25	1487.62	100
77.5	1487.17	100
77.75	1484.06	100
78	1478.56	100
78.25	1479.84	100
78.5	1475.63	100
78.75	1473.52	100
79	1473.78	100
79.25	1469.3	100
79.5	1468.71	100
79.75	1465.28	100
80	1464.3	100
80.25	1461.17	100
80.5	1460.43	100
80.75	1458.62	100
81	1458.84	100
81.25	1457.03	100
81.5	1453.22	100
81.75	1450.03	100
82	1447.87	100
82.25	1446.33	100
82.5	1447.47	100
82.75	1447.46	100
83	1445.77	100
83.25	1448.31	100
83.5	1443.39	100
83.75	1443.03	100
84	1441.19	100
84.25	1440.88	100
84.5	1443.42	100
84.75	1442.5	100
85	1447.37	100
85.25	1450.29	100
85.5	1458.05	100
85.75	1466.12	100
86	1466.46	100
86.25	1468.39	100
86.5	1470.5	100
86.75	1473.9	100
87	1476.86	100
87.25	1476.75	100
87.5	1476.62	100
87.75	1475.18	100
88	1474.82	100
88.25	1479.98	100
88.5	1479.57	100
88.75	1480.35	100
89	1476.14	100
89.25	1476.09	100
89.5	1474.27	100
89.75	1475.3	100
90	1474.48	100
90.25	1477.28	100
90.5	1476.77	100
90.75	1478.32	100
91	1482.12	100
91.25	1485.08	100
91.5	1490.13	100
91.75	1490.27	100
92	1489.32	100
92.25	1488.23	100
92.5	1488.72	100
92.75	1490.77	100
93	1494.95	100
93.25	1489.96	100
93.5	1492.14	100
93.75	1493.51	100
94	1488.13	100
94.25	1492.05	100
94.5	1491.03	100
94.75	1494.93	100
95	1495.33	100
95.25	1495	100
95.5	1490.45	100
95.75	1493.85	100
96	1492.98	100
96.25	1492.04	100
96.5	1492.58	100
96.75	1494.92	100
97	1488.55	100
97.25	1484.88	100
97.5	1480.31	100
97.75	1478.55	100
98	1479.37	100
98.25	1473	100
98.5	1474.13	100
98.75	1474.69	100
99	1471.72	100
99.25	1467.9	100
99.5	1471.43	100
99.75	1467.85	100
100	1469.01	100
100.25	1468.33	100
100.5	1466.86	100
100.75	1470.28	100
101	1467.55	100
101.25	1467.06	100
101.5	1466.99	100
101.75	1464.1	100
102	1463.98	100
102.25	1462.31	100
102.5	1461.56	100
102.75	1463.62	100
103	1461.71	100
103.25	1460.87	100
103.5	1462.24	100
103.75	1464.28	100
104	1462.89	100
104.25	1464.04	100
104.5	1462.63	100
104.75	1460.94	100
105	1461.32	100
105.25	1460.46	100
105.5	1461.2	100
105.75	1462.1	100
106	1463.59	100
106.25	1465.03	100
106.5	1465.88	100
106.75	1464.76	100
107	1466.29	100
107.25	1466.14	100
107.5	1468.28	100
107.75	1469.19	100
108	1469.35	100
108.25	1468.44	100
108.5	1470.51	100
108.75	1466.26	100
109	1464.33	100
109.25	1466.98	100
109.5	1473.09	100
109.75	1465.23	100
110	1468.37	100
110.25	1467.51	100
110.5	1465.53	100
110.75	1465.75	100
111	1466.93	100
111.25	1463.81	100
111.5	1467.31	100
111.75	1462.72	100
112	1460.73	100
112.25	1464.47	100
112.5	1460.6	100
112.75	1459.49	100
113	1462.44	100
113.25	1459.84	100
113.5	1461.24	100
113.75	1457.06	100
114	1455.93	100
114.25	1458.57	100
114.5	1458.03	100
114.75	1457.81	100
115	1456.82	100
115.25	1453.5	100
115.5	1451.38	100
115.75	1447.56	100
116	1447.12	100
116.25	1444.85	100
116.5	1444.13	100
116.75	1445.1	100
117	1444.16	100
117.25	1442.46	100
117.5	1441.63	100
117.75	1443.3	100
118	1439.29	100
118.25	1442.83	100
118.5	1441.97	100
118.75	1439.22	100
119	1440.67	100
119.25	1438.91	100
119.5	1439.05	100
119.75	1437.63	100
120	1434.94	100
120.25	1440.4	100
120.5	1442.51	100
120.75	1439.44	100
121	1438.62	100
121.25	1434.58	100
121.5	1436.55	100
121.75	1435.64	100
122	1437.65	100
122.25	1440.88	100
122.5	1441.88	100
122.75	1442.52	100
123	1443.44	100
123.25	1444.19	100
123.5	1444.97	100
123.75	1445.12	100
124	1445.39	100
124.25	1446.39	100
124.5	1448.33	100
124.75	1450.4	100
125	1449.81	100
125.25	1446.88	100
125.5	1451.65	100
125.75	1448.5	100
126	1450.81	100
126.25	1453.94	100
126.5	1449.28	100
126.75	1450.83	100
127	1452.81	100
127.25	1453.47	100
127.5	1455.79	100
127.75	1455.35	100
128	1455.65	100
128.25	1456.09	100
128.5	1455.61	100
128.75	1457.36	100
129	1456.77	100
129.25	1459.19	100
129.5	1457.24	100
129.75	1454.88	100
130	1456.6	100
130.25	1451.24	100
130.5	1451.13	100
130.75	1451.09	100
131	1449.58	100
131.25	1449.23	100
131.5	1448.24	100
131.75	1446	100
132	1444.92	100
132.25	1442.71	100
132.5	1443.61	100
132.75	1441.51	100
133	1441.42	100
133.25	1441.15	100
133.5	1437.66	100
133.75	1437.72	100
134	1436.74	100
134.25	1435.39	100
134.5	1433.13	100
134.75	1435.85	100
135	1436.48	100
135.25	1434.85	100
135.5	1434.17	100
135.75	1432.54	100
136	1433.74	100
136.25	1433.64	100
136.5	1433.74	100
136.75	1432.82	100
137	1433.75	100
137.25	1430.6	100
137.5	1432.59	100
137.75	1430.63	100
138	1431.14	100
138.25	1432.9	100
138.5	1433.62	100
138.75	1431.7	100
139	1434.08	100
139.25	1431.87	100
139.5	1432.57	100
139.75	1433.44	100
140	1434	100
140.25	1434.66	100
140.5	1432.9	100
140.75	1433.46	100
141	1436.34	100
141.25	1437.63	100
141.5	1422.53	100
141.75	1422.39	100
142	1429.52	100
142.25	1429.86	100
142.5	1432.09	100
142.75	1434.69	100
143	1436.07	100
143.25	1439.22	100
143.5	1437.85	100
143.75	1441.16	100
144	1442.56	100
144.25	1441.76	100
144.5	1444.12	100
144.75	1445.58	100
145	1442.18	100
145.25	1445.48	100
145.5	1445.09	100
145.75	1442.89	100
146	1447.1	100
146.25	1444.88	100
146.5	1444.19	100
146.75	1447.96	100
147	1447	100
147.25	1445.55	100
147.5	1442.48	100
147.75	1443.52	100
148	1440.94	100
148.25	1441.53	100
148.5	1438.88	100
148.75	1437.32	100
149	1437.75	100
149.25	1436.65	100
149.5	1434.59	100
149.75	1435.14	100
150	1431.77	100
150.25	1432.88	100
150.5	1431.9	100
150.75	1427.98	100
151	1429.97	100
151.25	1428.73	100
151.5	1428.31	100
151.75	1426.13	100
152	1429.03	100
152.25	1429.93	100
152.5	1430.45	100
152.75	1427.75	100
153	1429.39	100
153.25	1430.83	100
153.5	1431.92	100
153.75	1429.65	100
154	1429.01	100
154.25	1426.45	100
154.5	1427.91	100
154.75	1427.57	100
155	1427.2	100
155.25	1428.93	100
155.5	1430.23	100
155.75	1429.19	100
156	1429.21	100
156.25	1430.23	100
156.5	1426.75	100
156.75	1430	100
157	1429.17	100
157.25	1429.87	100
157.5	1432.73	100
157.75	1431.88	100
158	1432.74	100
158.25	1432.17	100
158.5	1428.57	100
158.75	1432.19	100
159	1433.71	100
159.25	1437.4	100
159.5	1438.23	100
159.75	1439.68	100
160	1442.3	100
160.25	1441.9	100
160.5	1449.4	100
160.75	1448.08	100
161	1446.46	100
161.25	1447.99	100
161.5	1448.86	100
161.75	1452.37	100
162	1452.2	100
162.25	1456.85	100
162.5	1457.63	100
162.75	1460.08	100
163	1460.58	100
163.25	1462.42	100
163.5	1463.08	100
163.75	1462.09	100
164	1460.06	100
164.25	1459.47	100
164.5	1456.87	100
164.75	1458.36	100
165	1456.46	100
165.25	1456.21	100
165.5	1453.75	100
165.75	1453.29	100
166	1450.52	100
166.25	1450	100
166.5	1449.62	100
166.75	1450.88	100
167	1457.84	1
167.25	1463.88	1
167.5	1470.39	1
167.75	1473.17	1
168	1471.1	1
168.25	1471.98	1
168.5	1471.21	1
168.75	1471.41	1
169	1472.01	1
169.25	1469	1
169.5	1472.58	1
169.75	1469.95	1
170	1470.22	1
170.25	1469.44	1
170.5	1472.58	1
170.75	1468.14	1
171	1468.69	1
171.25	1468.83	1
171.5	1468.48	1
171.75	1468.74	1
172	1468.6	1
172.25	1469.05	1
172.5	1466.8	1
172.75	1466.75	1
173	1465.92	1
173.25	1468.75	1
173.5	1468.1	1
173.75	1465.86	1
174	1469.34	1
174.25	1467.48	1
174.5	1470.61	1
174.75	1470.37	1
175	1469.09	1
175.25	1473.33	1
175.5	1472.6	1
175.75	1472.98	1
176	1472.32	1
176.25	1472.36	1
176.5	1471.98	1
176.75	1475.43	1
177	1474.72	1
177.25	1477.34	1
177.5	1478.78	1
177.75	1478.11	1
178	1480.35	1
178.25	1482.32	1
178.5	1483.48	1
178.75	1482.38	1
179	1484.6	1
179.25	1486.47	1
179.5	1487.86	1
179.75	1489.34	1
180	1487.27	1
180.25	1488.13	1
180.5	1491	1
180.75	1491.23	1
181	1494.28	1
181.25	1494.1	1
181.5	1492.59	1
181.75	1495.95	1
182	1494.47	1
182.25	1494.35	1
182.5	1493.13	1
182.75	1491.62	1
183	1495.73	1
183.25	1493.9	1
183.5	1493.48	1
183.75	1493.01	1
184	1491.86	1
184.25	1492.62	1
184.5	1489.37	1
184.75	1489.23	1
185	1489.21	1
185.25	1488.58	1
185.5	1486.96	1
185.75	1485.42	1
186	1482.71	1
186.25	1484.93	1
186.5	1480.66	1
186.75	1484.35	1
187	1481.09	1
187.25	1478.48	1
187.5	1479.48	1
187.75	1477.87	1
188	1478.88	1
188.25	1479.09	1
188.5	1474.2	1
188.75	1475.89	1
189	1473.51	1
189.25	1474.45	1
189.5	1473.18	1
189.75	1476	1
190	1473.48	1
190.25	1471.14	1
190.5	1473.13	1
190.75	1473.46	1
191	1475.49	1
191.25	1475.13	1
191.5	1473.73	1
191.75	1470.07	1
192	1468.84	1
192.25	1469.79	1
192.5	1469.27	1
192.75	1468.65	1
193	1470.04	1
193.25	1471.12	1
193.5	1468.85	1
193.75	1469.84	1
194	1472.76	1
194.25	1471.71	1
194.5	1472.81	1
194.75	1476.34	1
195	1475.3	1
195.25	1477.33	1
195.5	1475.01	1
195.75	1474.58	1
196	1477.82	1
196.25	1476.76	1
196.5	1479.37	1
196.75	1478.5	1
197	1478.7	1
197.25	1479.96	1
197.5	1481.91	1
197.75	1478.74	1
198	1480.91	1
198.25	1482.36	1
198.5	1482.19	1
198.75	1482.54	1
199	1484.26	1
199.25	1482.58	1
199.5	1486.89	1
199.75	1486.24	1
200	1487.45	1
200.25	1489.16	1
200.5	1488.38	1
200.75	1490.51	1
201	1491.06	1
201.25	1490.56	1
201.5	1491.32	1
201.75	1490.42	1
202	1493.73	1
202.25	1491.77	1
202.5	1491.51	1
202.75	1493.11	1
203	1492.33	1
203.25	1494.62	1
203.5	1492.66	1
203.75	1493.62	1
204	1492.93	1
204.25	1492.33	1
204.5	1496.62	1
204.75	1493.39	1
205	1492.16	1
205.25	1489.45	1
205.5	1491.59	1
205.75	1491.36	1
206	1487.78	1
206.25	1489.13	1
206.5	1487.45	1
206.75	1485.36	1
207	1489.77	1
207.25	1483.54	1
207.5	1481.35	1
207.75	1481.22	1
208	1479.08	1
208.25	1478.43	1
208.5	1478.88	1
208.75	1477.17	1
209	1476.08	1
209.25	1477.29	1
209.5	1473.86	1
209.75	1478.58	1
210	1473.73	1
210.25	1473.17	1
210.5	1471.8	1
210.75	1473.24	1
211	1469.53	1
211.25	1470.42	1
211.5	1469.35	1
211.75	1470.06	1
212	1471.65	1
212.25	1468.38	1
212.5	1470.16	1
212.75	1467.01	1
213	1467.67	1
213.25	1472.45	1
213.5	1466.6	1
213.75	1471.79	1
214	1469.85	1
214.25	1470.86	1
214.5	1473.39	1
214.75	1471.79	1
215	1471.26	1
215.25	1470.44	1
215.5	1469.93	1
215.75	1471.79	1
216	1469.9	1
216.25	1468.05	1
216.5	1471.05	1
216.75	1468.98	1
217	1471.72	1
217.25	1470.68	1
217.5	1471.82	1
217.75	1473.35	1
218	1473.58	1
218.25	1471.52	1
218.5	1470.08	1
218.75	1471.3	1
219	1471.85	1
219.25	1473.45	1
219.5	1476.6	1
219.75	1474.53	1
220	1474.58	1
220.25	1475.63	1
220.5	1477.67	1
220.75	1477.97	1
221	1478.41	1
221.25	1471.85	1
221.5	1473.45	1
221.75	1476.6	1
222	1474.53	1
222.25	1474.58	1
222.5	1475.63	1
222.75	1477.67	1
223	1477.97	1
223.25	1478.41	1
223.5	1480.26	1
223.75	1481.3	1
224	1478.88	1
224.25	1481.34	1
224.5	1479.79	1
224.75	1482.81	1
225	1479.43	1
225.25	1480.24	1
225.5	1481.97	1
225.75	1483.06	1
226	1482.42	1
226.25	1484.54	1
226.5	1483.88	1
226.75	1480.28	1
227	1482.04	1
227.25	1482.84	1
227.5	1482.4	1
227.75	1480.31	1
228	1481.72	1
228.25	1477.93	1
228.5	1477.99	1
228.75	1476.91	1
229	1479.47	1
229.25	1476.7	1
229.5	1478.16	1
229.75	1475.75	1
230	1471.81	1
230.25	1473.22	1
230.5	1471.09	1
230.75	1471.32	1
231	1468.97	1
231.25	1467.82	1
231.5	1466.74	1
231.75	1466.36	1
232	1464.83	1
232.25	1461.81	1
232.5	1465.21	1
232.75	1462.43	1
233	1459.38	1
233.25	1458.9	1
233.5	1459.26	1
233.75	1460.28	1
234	1461.48	1
234.25	1459.33	1
234.5	1459.77	1
234.75	1460.24	1
235	1457.81	1
235.25	1457.55	1
235.5	1457.98	1
235.75	1458.02	1
236	1457.19	1
236.25	1457.6	1
236.5	1457.75	1
236.75	1457.64	1
237	1457.68	1
237.25	1460.43	1
237.5	1458.59	1
237.75	1456.59	1
238	1459.91	1
238.25	1463.72	1
238.5	1462.13	1
238.75	1462.08	1
239	1461.18	1
239.25	1462.49	1
239.5	1459.68	1
239.75	1461.65	1
240	1461.6	1
240.25	1461.07	1
240.5	1461.82	1
240.75	1461.72	1
241	1461.06	1
241.25	1465.99	1
241.5	1464.23	1
241.75	1466.26	1
242	1462.21	1
242.25	1464.26	1
242.5	1461.82	1
242.75	1466.44	1
243	1467.34	1
243.25	1466.7	1
243.5	1468.48	1
243.75	1471.11	1
244	1473.17	1
244.25	1471.63	1
244.5	1472.57	1
244.75	1470.34	1
245	1471.22	1
245.25	1472.75	1
245.5	1471.49	1
245.75	1469.89	1
246	1472.83	1
246.25	1473.71	1
246.5	1475.25	1
246.75	1474.62	1
247	1474.67	1
247.25	1473.39	1
247.5	1475.41	1
247.75	1474.93	1
248	1475.68	1
248.25	1475.84	1
248.5	1474.57	1
248.75	1472.22	1
249	1473.52	1
249.25	1471.12	1
249.5	1472.46	1
249.75	1467.71	1
250	1470.41	1
250.25	1467.78	1
250.5	1471.14	1
250.75	1469.7	1
251	1467.45	1
251.25	1468.67	1
251.5	1462.65	1
251.75	1464.35	1
252	1462.23	1
252.25	1461.32	1
252.5	1465.41	1
252.75	1463.22	1
253	1459.7	1
253.25	1458.25	1
253.5	1457.15	1
253.75	1458.87	1
254	1455.01	1
254.25	1452.74	1
254.5	1454.41	1
254.75	1456.12	1
255	1449.6	1
255.25	1451.9	1
255.5	1451.08	1
255.75	1450.74	1
256	1448.77	1
256.25	1452.82	1
256.5	1451.21	1
256.75	1451.13	1
257	1450.31	1
257.25	1452.09	1
257.5	1452.67	1
257.75	1450.91	1
258	1448.64	1
258.25	1451.41	1
258.5	1451.7	1
258.75	1453.61	1
259	1451.8	1
259.25	1451.72	1
259.5	1450.76	1
259.75	1453.65	1
260	1450.23	1
260.25	1449.85	1
260.5	1449.4	1
260.75	1448.43	1
261	1448.98	1
261.25	1451.54	1
261.5	1449.66	1
261.75	1448.9	1
262	1451.43	1
262.25	1453.14	1
262.5	1450.82	1
262.75	1453.9	1
263	1452.72	1
263.25	1454.57	1
263.5	1453.99	1
263.75	1458.12	1
264	1458.41	1
264.25	1457.31	1
264.5	1461.91	1
264.75	1462.96	1
265	1463.6	1
265.25	1464.1	1
265.5	1464.89	1
265.75	1462.83	1
266	1462.25	1
266.25	1465.93	1
266.5	1464.25	1
266.75	1465.82	1
267	1465.99	1
267.25	1464.69	1
267.5	1466.45	1
267.75	1466.25	1
268	1466.77	1
268.25	1465.89	1
268.5	1465.97	1
268.75	1464.32	1
269	1467.04	1
269.25	1464.15	1
269.5	1463.25	1

## Sheet: P-KaiC ratio data1
1 bar					200 bar					1 bar Gel1			1 bar Gel2
Time/h	P-KaiC ratio				Time/h	P-KaiC ratio
	Gel 1	Gel 2	Mean			Gel 1	Gel 2	Mean
0	0.464182	0.500249	0.482215		18	0.244378	0.286543	0.26546
3	0.683004	0.718611	0.700808		21	0.440088	0.45841	0.449249
6	0.513253	0.572485	0.542869		24	0.502549	0.500361	0.501455
9	0.303533	0.362658	0.333095		27	0.314715	0.292535	0.303625
12	0.228627	0.313655	0.271141		30	0.209758	0.180983	0.19537
15	0.163333	0.22862	0.195977		33	0.238818	0.233529	0.236174
18	0.17936	0.248301	0.21383		36	0.409644	0.41346	0.411552
21	0.400987	0.436345	0.418666		39	0.463234	0.488729	0.475981
24	0.617719	0.609428	0.613573		42	0.326671	0.319029	0.32285
27	0.632183	0.624932	0.628557		45	0.294006	0.253785	0.273896
30	0.413691	0.463352	0.438521		48	0.235578	0.230969	0.233273
33	0.22539	0.346024	0.285707		51	0.376859	0.386692	0.381775
36	0.194267	0.284735	0.239501		57	0.337031	0.31252	0.324775
39	0.173534	0.260462	0.216998		60	0.237793	0.25547	0.246632
42	0.276939	0.377259	0.327099		63	0.21642	0.21065	0.213535
45	0.501431	0.538554	0.519993		66	0.346722	0.344351	0.345536
48	0.636556	0.603432	0.619994		69	0.428173	0.420544	0.424359
51	0.467622	0.498467	0.483044		72	0.325137	0.318394	0.321765
54	0.309291	0.361252	0.335272
57	0.00146555	0.138876	0.0701709				period length	14.3 h
60	0.113379	0.195599	0.154489
63	0.150075	0.224864	0.187469
66	0.388061	0.444489	0.416275
69	0.560327	0.571854	0.56609
72	0.508723	0.511956	0.510339
		period length	21.4 h							200 bar Gel1			200 bar Gel2

## Sheet: P-KaiC ratio data2
1 bar					200 bar
Time/h	P-KaiC ratio				Time/h	P-KaiC ratio											1 bar Gel1
	Gel 1	Gel 2	Mean			Gel 1	Gel 2	Mean
0	0.546988	0.563716	0.555352		18	0.230254	0.258603	0.244428
3	0.688888	0.732444	0.710666		21	0.414147	0.403974	0.409061
6	0.550765	0.519454	0.53511		24	0.472153	0.465537	0.468845
9	0.381305	0.385312	0.383308		27	0.335447	0.293711	0.314579
12	0.284053	0.278746	0.2814		30	0.252661	0.225837	0.239249
15	0.246479	0.231128	0.238804		33	0.277624	0.239859	0.258742
18	0.285143	0.274461	0.279802		36	0.412247	0.394972	0.40361
21	0.448672	0.467127	0.4579		39	0.450415	0.452492	0.451454
24	0.63004	0.622099	0.62607		42	0.328052	0.289423	0.308737									1 bar Gel2
27	0.605786	0.604535	0.60516		45	0.267333	0.217582	0.242457
30	0.433068	0.440984	0.437026		48	0.326937	0.27182	0.299378
33	0.327197	0.324076	0.325636		51	0.443263	0.437088	0.440176
36	0.280003	0.221953	0.250978		57	0.28169	0.24319	0.26244
39	0.272549	0.299107	0.285828		60	0.288195	0.223196	0.255696
42	0.426479	0.441812	0.434145		63	0.357326	0.326061	0.341694
45	0.574453	0.591851	0.583152		66	0.417363	0.401327	0.409345
48	0.584337	0.606551	0.595444		69	0.329689	0.28309	0.30639
51	0.449464	0.452664	0.451064		72	0.238077	0.218683	0.22838
54	0.344363	0.35034	0.347351
57	0.309909	0.319101	0.314505				period length	12.6 h									200 bar Gel1
60	0.269197	0.261913	0.265555
63	0.328605	0.349453	0.339029
66	0.54703	0.5307	0.538865
69	0.590176	0.568044	0.57911
72	0.386842	0.387763	0.387302
		period length	21.9 h
																	200 bar Gel2

## Sheet: P-KaiC ratio data3
1 bar					200 bar
Time/h	P-KaiC ratio				Time/h	P-KaiC ratio
	Gel 1	Gel 2	Mean			Gel 1	Gel 2	Mean									1 bar Gel1
0	0.504521	0.499099	0.50181		18	0.245313	0.205776	0.225544
3	0.695934	0.690023	0.692979		21	0.451758	0.440194	0.445976
6	0.539781	0.527306	0.533543		24	0.526803	0.498253	0.512528
9	0.412651	0.379297	0.395974		27	0.313585	0.280798	0.297192
12	0.246892	0.255181	0.251037		30	0.231345	0.172834	0.20209
15	0.289339	0.290105	0.289722		33	0.305432	0.265812	0.285622
18	0.332609	0.292396	0.312502		36	0.444528	0.443217	0.443873
21	0.484255	0.461254	0.472754		39	0.330737	0.343135	0.336936									1 bar Gel2
24	0.609481	0.595204	0.602343		42	0.221764	0.241505	0.231635
27	0.589245	0.559205	0.574225		45	0.255871	0.256602	0.256237
30	0.431012	0.434159	0.432586		48	0.394043	0.423079	0.408561
33	0.352632	0.332245	0.342439		51	0.479855	0.463727	0.471791
36	0.304525	0.319814	0.312169		54	0.271497	0.297333	0.284415
39	0.326897	0.313233	0.320065		57	0.240711	0.270096	0.255403
42	0.421332	0.395396	0.408364		60	0.428367	0.384833	0.4066
45	0.565696	0.541577	0.553637		63	0.43567	0.394515	0.415093
48	0.49899	0.513399	0.506194		66	0.363521	0.375441	0.369481									200 bar Gel1
51	0.433919	0.40704	0.42048		69	0.278775	0.285357	0.282066
54	0.336224	0.343541	0.339883		72	0.443665	0.363478	0.403571
57	0.355413	0.337468	0.346441
60	0.37495	0.329746	0.352348				period length	12.9 h
63	0.40364	0.363312	0.383476
66	0.429813	0.368817	0.399315
69	0.399482	0.377476	0.388479
72	0.387358	0.372812	0.380085
		period length	22.1 h
																	200 bar Gel2

## Sheet: ATPase (WT)
KaiC	59500	Da
concentration	0.2	mg/ml
	3.36134	uM
KaiC WT	1 bar
Time/h	sample 1	sample 2	sample 3	sample 4	sample 5	sample 6	sample 7	sample 8	sample 9	sample 10	sample 11	sample 12	sample 13	sample 14	sample 15	sample 16	sample 17
0	28.649	29.981	30.8298	30.3628	32.2394	45.5514	31.4511	30.8817	32.6246	27.7545	31.1181	62.3578	71.3584	51.7367	63.5094	61.1818	63.0833
6	39.6159	42.8748	47.3034	43.325	44.8528	59.7452	48.0004	39.9497	42.4481	38.7212	43.5194	77.268	84.8464	67.1747	80.0513	72.361	78.7413
12	47.7787	53.2234	53.6251	53.3959	59.3241	71.6201	55.9435	51.5843	52.8696	53.6709	60.7372	87.5162	99.6746	80.0913	94.4733	81.2219	93.6944
18	56.3701	67.5768	68.6976	62.7618	62.2259	81.7187	68.3108	58.0818	63.7743	59.9067	70.3767	95.5788	110.171	90.2878	107.066	95.0522	108.157
24	73.3751	80.8538	83.3464	79.3529	78.4075	92.1485	84.5049	62.7218	71.3537	70.4344	76.8671	111.751	118.331	112.37	112.175	108.442	117.865
slope	1.77011	2.10746	2.10712	1.95695	1.82849	1.91946	2.10697	1.36354	1.64641	1.77575	1.97259	1.95164	1.98785	2.40634	2.07243	1.95353	2.3163
kcat/day	12.6386	15.0472	15.0449	13.9726	13.0554	13.705	15.0437	9.73567	11.7553	12.6789	14.0843	13.9347	14.1932	17.1813	14.7971	13.9482	16.5384
kcat/day	mean	stdev
	13.962	1.73757
KaiC WT	100 bar
Time/h	sample 1	sample 2	sample 3	sample 4	sample 5	sample 6	sample 7
0	28.6946	27.4258	29.7498	30.599	26.248	51.0829	57.6229
6	43.775	42.8099	42.997	45.403	43.6077	69.7437	78.277
12	57.6996	57.477	55.9188	56.4219	54.2403	81.8644	101.809
18	71.683	69.6739	70.095	69.0616	65.0538	107.168	123.999
24	86.9462	85.9187	75.9104	80.7242	80.4692	122.028	137.482
slope	2.40685	2.3975	1.99032	2.06515	2.16481	2.98857	3.42401
kcat/day	17.1849	17.1181	14.2109	14.7452	15.4567	21.3384	24.4474
kcat/day	mean	stdev
	17.786	3.7695
KaiC WT	200 bar
Time/h	sample 1	sample 2	sample 3	sample 4	sample 5	sample 6	sample 7	sample 8	sample 9	sample 10
0	27.1239	24.2707	44.1177	24.9047	23.4328	24.7741	56.0268	66.2346	53.5607	54.1569
6	48.4181	44.4653	67.2073	43.9901	33.1627	47.6474	80.1069	89.8339	74.4931	82.5935
12	66.4431	58.252	84.1457	59.5522	62.6117	66.9962	96.8126	115.299	88.1377	105.83
18	83.4447	71.4676	102.744	71.4247	77.3521	102.973	119.646	123.982	118.582	124.71
24	102.11	84.1793	117.701	85.8404	89.4808	102.002	131.797	140.783	136.113	139.367
slope	3.0833	2.44699	3.04507	2.48843	2.93809	3.49636	3.18467	3.05407	3.48656	3.54228
kcat/day	22.0148	17.4715	21.7418	17.7674	20.978	24.964	22.7386	21.8061	24.894	25.2919
kcat/day	mean	stdev
	21.9668	2.75081

## Sheet: ATPase (CI)
CI分子量	27720	Da
反応濃度	0.2	mg/ml
CI mol濃度	7.21501	uM
KaiC CI	1 bar
Time/h	sample 1	sample 2	sample 3	sample 4	sample 5	sample 6	sample 7	sample 8	sample 9	sample 10	sample 11	sample 12	sample 13
0	47.9611	74.4876	49.5663	52.1881	46.4617	51.3488	77.4467	60.1653	58.9857	63.2918	72.8225	66.1552	64.7448
6	76.6567	123.404	68.8507	74.5883	67.5244	76.5591	99.8736	87.1474	84.7064	89.483	97.5736	81.2075	79.1943
12	101.28	160.627	86.1706	91.4392	86.232	89.0148	115.526	105.457	103.597	108.608	123.206	99.5254	99.6095
18	118.075	187.554	103.767	105.826	103.77	103.844	134.591	126.432	122.068	126.654	146.288	122.487	121.692
24	139.048	208.266	122.796	121.073	125.014	116.541	152.955	144.455	138.979	141.394	168.021	141.45	136.475
slope	3.72655	5.52844	3.02295	2.8168	3.22249	2.62782	3.09556	3.4644	3.28912	3.22292	3.9852	3.19782	3.0993
kcat/day	12.396	18.3898	10.0555	9.3698	10.7193	8.74117	10.2971	11.524	10.9409	10.7207	13.2564	10.6372	10.3095
kcat/day	mean	stdev
	11.3352	2.42174
KaiC CI	100 bar
Time/h	sample 1	sample 2	sample 3	sample 4	sample 5
0	48.5687	70.7734	56.0026	53.6436	57.1869
6	70.2814	95.5637	77.2767	77.0041	86.0221
12	90.3067	115.121	105.159	103.529	107.397
18	108.561	134.82	126.039	122.829	127.182
24	126.781	158.153	147.455	139.353	148.382
slope	3.24507	3.56692	3.86112	3.62072	3.72583
kcat/day	10.7944	11.865	12.8436	12.044	12.3936
kcat/day	mean	stdev
	11.9881	0.764776
KaiC CI	200 bar
Time/h	sample 1	sample 2	sample 3	sample 4	sample 5	sample 6	sample 7
0	39.9719	43.3899	49.2324	38.8321	76.5032	51.4119	54.8598
6	71.8841	67.7872	75.2529	66.0716	97.6053	79.131	81.9242
12	102.024	91.2944	94.8413	90.7559	125.691	102.534	103.69
18	120.615	113.793	114.291	111.836	150.465	126.312	129.911
24	144.793	130.637	133.775	132.131	175.516	148.783	150.152
slope	4.3062	3.67502	3.46871	3.87271	4.18141	4.03204	3.97618
kcat/day	14.3241	12.2246	11.5383	12.8822	13.9091	13.4122	13.2264
kcat/day	mean	stdev
	13.0738	0.958676

## Sheet: ATPase (CII)
KaiC	59500	Da
concentration	0.2	mg/ml
	3.36134	uM
KaiC E77Q/E78Q CII	1 bar
Time/h	sample 1	sample 2	sample 3	sample 4	sample 5	sample 6	sample 7	sample 8	sample 9	sample 10	sample 11
0	12.2263	15.9044	35.709	32.5781	29.8909	38.3108	35.4868	29.1328	27.4935	29.5282	27.7654
6	13.1832	18.0163	38.114	34.2071	34.1865	39.5326	40.7789	34.7192	31.8494	32.2904	27.3949
12	16.6485	22.0146	39.3759	34.5265	36.8003	42.3909	39.8306	35.152	34.219	36.0081	29.9427
18	16.9915	22.8025	41.4747	41.2414	37.6607	44.2991	42.0718	34.1806	36.94	37.2111	29.7918
24	18.8757	24.4671	41.3793	41.9789	39.092	46.643	39.726	38.2405	36.2959	39.6795	32.4211
slope	0.285119	0.365193	0.24502	0.430599	0.364607	0.357181	0.162853	0.294614	0.378256	0.420386	0.19514
kcat/day	2.03575	2.60748	1.74945	3.07448	2.60329	2.55027	1.16277	2.10354	2.70075	3.00156	1.3933
kcat/day	mean	stdev
	2.27115	0.633999
KaiC E77Q/E78Q CII	100 bar
Time/h	sample 1	sample 2	sample 3	sample 4	sample 5	sample 6
0	15.7903	29.4257	29.0142	30.4508	40.475	27.33
6	17.639	32.537	35.2496	40.6669	42.8366	32.7209
12	21.9664	36.8903	38.6287	44.3917	46.0653	40.1733
18	26.991	42.558	38.4939	45.6253	44.9614	36.8426
24	27.8586	45.789	43.5256	53.7552	49.169	43.5692
slope	0.558143	0.712457	0.537789	0.859455	0.325214	0.610002
kcat/day	3.98514	5.08695	3.83981	6.13651	2.32203	4.35542
kcat/day	mean	stdev
	4.28764	1.28199
KaiC E77Q/E78Q CII	200 bar
Time/h	sample 1	sample 2	sample 3	sample 4	sample 5	sample 6
0	10.0541	16.6511	34.0571	34.4208	36.9295	21.1279
6	14.9335	18.4705	42.8099	33.6351	35.1681	31.5239
12	21.1689	35.1778	41.3329	38.7863	37.2954	33.9073
18	29.3672	31.2682	46.2856	44.4038	41.1077	33.8155
24	26.1063	49.6702	51.6657	47.3417	46.3549	38.8848
slope	0.775637	1.31393	0.644881	0.610176	0.413173	0.630089
kcat/day	5.53805	9.38148	4.60445	4.35665	2.95006	4.49884
kcat/day	mean	stdev
	5.22159	2.20073

## Sheet: ATPase (R393C)
KaiC	59500	Da
concentration	0.2	mg/ml
	3.36134	uM
KaiC R393C	1 bar
Time/h	sample 1	sample 2	sample 3	sample 4	sample 5
0	51.9288	53.9216	76.6545	92.0883	69.4667
6	76.9764	80.8504	103.857	118.799	98.962
12	98.9915	104.563	120.723	146.274	116.622
18	108.324	112.254	139.647	167.134	115.952
24	125.509	114.953	149.652	166.871	129.181
slope	2.97514	2.55777	3.02976	3.29834	2.27363
kcat/day	21.2425	18.2625	21.6325	23.5501	16.2338
kcat/day	mean	stdev
	20.1843	2.90888
KaiC R393C	200 bar
Time/h	sample 1	sample 2	sample 3	sample 4	sample 5
0	42.2365	44.8806	69.5041	84.1303	67.7471
6	76.4419	82.9107	103.573	123.456	98.22
12	97.6475	99.6248	120.594	144.795	109.605
18	111.736	100.215	134.293	169.552	128.053
24	120.114	128.061	153.771	171.427	137.211
slope	3.18414	3.0611	3.32091	3.67815	2.81269
kcat/day	22.7348	21.8563	23.7113	26.262	20.0826
kcat/day	mean	stdev
	22.9294	2.29189

[truncated: 2 more sheets: ATPase (F470Y), Activation volume]
